# Supplementary material for: Sex as a Predictor of Response to Immunotherapy in Advanced Cutaneous Squamous Cell Carcinoma
Source: Cancers (Basel). 2023 Oct 17;15(20):5026. doi: 10.3390/cancers15205026 (PMC10605413; doi:10.3390/cancers15205026)
Supplement: Supplementary file 1 [file cancers-15-05026-s001.zip]

Archive with 4 entries (4 files):
- File S1 - Normalized Gene Expression.csv
- File S2 - Differential Gene Expression.csv
- Table S1 - Univariate and multivariate OS analysis.pdf
- Table S2 - Association between sex and clinical factors.pdf
