# Supplementary material for: Sex as a Predictor of Response to Immunotherapy in Advanced Cutaneous Squamous Cell Carcinoma
Source: Cancers (Basel). 2023 Oct 17;15(20):5026. doi: 10.3390/cancers15205026 (PMC10605413; doi:10.3390/cancers15205026)
Supplement: Supplementary file 1 [file cancers-15-05026-s001.zip › File S1 - Normalized Gene Expression.csv]

PatientID	32	33	35	37	40	41	43	45	46	17	47	51	11	27	30	6	9	15	29	1	31	18	3
CCNO	33	31	25	21	19	6	26	24	45	83	22	46	20	12	15	32	3	33	26	46	9	7	28
MYC	2401	1568	563	309	691	726	1425	1069	1888	2624	639	2005	640	764	739	286	1039	5013	408	4298	736	1015	3657
CD79A	42	65	64	12	96	172	55	48	95	63	637	81	97	17	23	27	39	104	19	82	25	26	18
FSTL3	331	353	183	114	377	189	316	208	125	522	117	197	103	128	175	161	138	1007	398	152	174	326	391
VCAN	277	4931	2229	869	4369	4069	882	944	760	3033	6882	1230	3167	769	1150	2344	202	829	1126	293	1061	716	2334
CX3CL1	87	191	116	233	231	293	857	192	103	90	195	84	106	72	299	117	101	61	158	257	81	306	431
ERBB2	300	177	502	213	161	191	163	87	236	391	222	344	245	271	108	293	173	265	30	236	238	141	115
FAM124B	31	68	35	35	21	55	29	42	69	102	36	52	29	27	34	82	36	26	95	30	32	28	30
AKT1	807	457	632	618	614	514	609	434	505	452	399	533	380	616	376	526	727	513	2082	696	657	693	885
KDR	50	134	85	110	119	151	84	106	92	65	131	80	86	82	159	70	48	57	52	51	58	43	25
EGF	16	162	17	18	22	8	9	14	43	31	10	49	12	11	11	39	21	15	11	50	7	10	36
MAGEA12	5	16	15	6	7	6	10	14	26	23	23	18	12	29	9	34	8	29	10	12	5	22	42
IFNA1	9	21	9	9	14	5	8	9	33	17	12	21	6	15	8	24	7	18	12	9	8	12	168
TGFB3	174	697	942	260	1783	1069	238	782	550	870	1173	574	1749	622	345	1634	109	516	698	430	270	626	540
MFGE8	205	723	350	241	282	544	704	286	271	474	456	367	341	739	1002	549	397	662	170	222	446	296	3225
CXCL2	775	130	215	165	60	274	285	134	159	530	82	232	280	592	176	50	170	582	134	53	747	250	601
CCND2	78	75	263	32	135	176	120	217	210	208	192	154	182	375	148	459	153	543	469	345	129	162	82
PDZK1IP1	1901	60	178	69	60	172	432	148	554	19	359	249	776	407	15	57	413	231	302	36	1299	70	118
JAG2	57	156	87	34	137	60	72	77	282	106	34	109	100	43	44	91	28	30	123	256	113	85	281
C5	102	51	142	104	103	57	93	24	40	142	66	60	77	18	59	82	29	30	103	79	53	55	151
CD79B	2	15	14	6	12	31	51	20	9	26	46	5	4	7	17	12	9	26	12	9	14	42	2
CXCR2	56	39	54	29	63	66	67	47	128	45	36	54	27	38	15	53	23	113	55	14	68	42	29
PSMB10	182	321	278	427	209	232	460	283	385	180	385	238	272	127	337	351	559	181	313	405	257	299	212
ZEB1	19	126	83	138	544	144	144	142	33	4	133	31	102	145	258	164	141	54	143	49	81	81	63
ANLN	770	173	157	337	302	96	262	134	148	149	98	268	145	197	146	140	240	167	112	443	166	266	1334
TAF3	35	25	30	27	17	21	52	28	57	16	38	29	41	14	14	19	18	27	52	22	12	20	18
CD276	307	393	368	672	769	609	417	705	255	304	345	290	622	564	443	507	397	421	1730	256	643	769	809
ICAM1	110	170	274	416	302	345	380	183	69	77	195	101	157	767	365	239	431	171	213	105	714	518	382
IL16	38	139	157	135	394	216	128	175	72	90	444	80	120	147	174	212	85	80	245	98	192	145	70
CXCL3	16	22	43	68	21	81	40	28	20	51	15	30	39	84	28	16	44	331	53	14	103	35	124
PRR5	177	88	120	43	120	115	99	118	166	98	78	126	108	179	66	133	76	102	273	138	104	114	119
CTSW	15	42	46	33	59	48	79	38	48	0	77	17	104	31	40	14	81	22	98	45	11	38	20
CXCR4	143	244	246	158	210	246	149	150	67	226	377	124	334	163	268	285	303	145	386	121	134	380	275
IFNGR2	1162	635	523	679	801	1035	865	1008	455	923	583	607	593	1184	482	896	526	480	2677	355	1621	953	1106
CDH11	133	486	749	460	1141	769	249	506	225	691	806	285	494	635	856	1400	179	389	759	147	268	734	332
COL6A3	134	1589	331	2697	2460	2459	553	1346	161	426	2268	461	971	859	1403	1285	802	601	322	178	1129	619	2195
GZMK	26	169	58	32	81	93	68	118	56	39	239	36	141	43	145	55	53	31	91	27	31	101	14
IRF2	224	275	284	320	199	274	193	258	551	290	265	308	247	194	190	311	286	228	641	190	246	242	216
RPL7A	5097	2850	3274	2221	2951	3063	3343	2093	1926	4957	2641	3205	2083	2798	2454	4123	4759	2554	7264	6269	3494	3854	7356
GPR160	72	30	57	118	74	36	25	56	67	80	73	63	52	35	37	58	47	27	274	69	68	56	57
MICA	17	77	74	114	55	42	31	55	100	144	104	94	44	65	71	102	108	71	55	231	101	72	172
TAPBPL	80	135	142	120	106	124	200	163	169	117	188	119	170	89	109	60	96	182	168	228	111	117	56
CXCL14	2959	9880	2020	30	1024	1662	1058	1713	6168	2168	2843	1899	1831	4143	37	2608	2650	6979	3212	83	12058	12946	359
CD14	159	558	256	1840	301	890	435	436	184	324	740	262	469	373	1111	239	427	227	411	82	447	284	688
IL18	62	44	58	58	44	26	29	38	141	26	64	64	43	25	65	53	115	34	30	63	37	29	15
CLEC14A	46	145	128	125	92	224	96	95	93	101	136	70	143	73	95	75	35	34	73	32	52	116	25
HMGB1	85	35	30	36	81	43	30	57	63	32	48	57	36	51	41	55	69	33	53	64	63	47	81
KIF2C	54	27	40	54	69	19	28	82	78	60	41	67	43	62	28	45	44	90	86	177	56	75	65
RNLS	37	28	22	12	51	28	35	40	38	2	25	30	38	83	26	29	76	45	35	66	21	15	31
RPTOR	87	114	163	123	116	91	91	89	184	158	159	187	100	141	72	108	83	114	97	391	105	78	136
CD68	487	830	675	1069	656	1186	653	503	531	1035	654	620	622	392	933	822	396	322	1215	326	861	262	777
CCL13	13	115	37	51	22	46	40	44	36	75	66	26	40	15	25	80	42	44	37	4	23	117	20
CYBB	251	557	266	1212	342	684	631	488	204	361	915	257	430	216	885	346	529	159	752	166	403	393	504
PLA2G2A	8	1397	64	27	63	499	285	60	49	92	900	35	21	98	6	26	36	9	1210	9	256	654	109
FGF13	18	45	22	16	23	16	14	17	36	48	14	33	16	18	11	49	6	18	37	14	8	18	73
CNTFR	51	83	22	12	15	19	37	18	34	32	16	39	15	21	8	14	12	13	39	44	10	17	22
CD244	13	36	33	24	17	26	24	28	44	46	35	28	25	26	26	26	18	21	50	30	24	30	16
CSF2RB	133	152	77	141	106	294	145	116	100	106	501	115	95	70	74	81	136	103	169	32	54	131	132
MAP3K7	731	416	743	348	563	370	562	386	1019	411	349	642	619	361	346	421	396	612	452	866	590	297	346
FASLG	13	15	31	23	19	18	17	31	40	72	52	23	11	17	50	20	16	17	30	58	15	35	3
CD209	26	79	94	600	34	308	122	77	73	26	80	36	115	73	248	31	172	45	355	10	53	129	59
IRF7	60	189	181	293	94	116	155	131	73	352	632	129	271	101	133	167	223	187	122	125	244	268	270
PTCD2	74	53	51	53	25	30	61	55	84	79	34	86	33	75	53	57	98	124	54	154	61	32	48
PIK3R2	1641	620	504	362	699	470	445	1392	2869	1472	366	1486	573	928	493	1421	453	930	1350	1281	647	623	1021
LILRA5	22	57	53	176	33	188	88	84	69	68	65	50	47	65	45	65	38	83	171	13	38	60	49
IL32	171	1186	334	313	531	418	164	277	88	135	752	244	362	514	351	816	1103	327	113	102	216	358	90
CCND3	208	148	93	274	124	146	165	271	109	197	221	156	121	153	205	198	226	96	373	230	102	199	144
BIRC5	358	129	273	199	179	87	233	300	364	310	120	264	247	250	96	300	240	248	752	817	355	448	228
LGALS9	124	263	198	281	174	143	312	230	181	171	240	130	231	118	225	361	138	68	517	111	184	254	194
RASAL1	240	81	42	40	75	24	63	55	165	46	21	110	31	33	15	81	27	37	80	62	69	16	38
PDCD1LG2	37	85	53	65	43	56	49	78	47	94	79	42	50	43	131	81	115	86	128	25	49	108	32
IL11	68	225	66	32	123	88	57	73	79	79	59	114	71	94	39	72	61	272	170	83	52	43	201
PRKX	40	45	16	24	13	15	12	34	66	77	29	50	12	16	8	22	13	15	32	23	18	14	5
SNCA	13	30	34	222	41	40	77	37	51	1	46	25	37	61	44	47	116	15	105	34	25	36	129
ADGRE1	11	18	12	18	8	21	16	13	46	11	15	17	12	14	12	15	10	5	18	7	6	19	52
PSMB9	196	419	296	309	218	150	468	425	294	212	336	220	349	230	541	347	598	172	232	879	230	636	142
RUNX3	176	38	100	98	52	53	120	87	66	67	62	78	88	193	92	89	143	85	529	180	82	150	219
PGPEP1	34	113	57	89	121	90	84	98	104	56	84	76	38	54	66	70	31	38	193	121	46	38	54
MELK	346	153	149	205	108	85	161	169	294	153	60	189	155	83	70	196	181	139	385	204	67	272	151
ISG15	1538	1346	1888	1661	721	282	1929	2590	4921	1556	1374	1435	5300	658	901	2568	421	1364	578	582	534	2688	447
EIF2B4	72	72	75	51	99	66	64	92	63	60	50	84	79	148	131	135	149	148	105	199	91	63	149
IRF9	304	348	318	216	318	168	491	310	504	204	262	264	410	260	368	216	248	755	149	137	309	459	583
IL1A	391	20	96	24	81	24	58	49	39	65	18	66	138	297	30	16	58	817	51	24	1119	65	128
FCRL2	5	21	26	12	8	10	12	12	23	28	155	27	24	17	6	19	21	40	19	34	14	9	16
EIF4EBP1	1561	325	437	243	528	383	1026	548	357	580	229	429	293	938	230	736	411	416	2505	434	2645	556	887
LTBP1	262	1487	252	330	310	538	140	322	645	380	204	514	537	247	101	193	241	1171	328	38	222	266	442
CD40LG	14	69	46	36	18	22	36	37	86	36	97	32	32	24	20	49	41	24	65	19	16	103	18
HEY1	43	120	79	134	114	143	75	82	46	125	69	72	98	47	97	147	71	43	36	89	101	69	73
HLA-DQA1	424	864	60	946	26	3	1548	73	51	1455	13	164	1	9	3	9	18	999	33	562	3	960	19
PRLR	11	16	14	8	5	10	20	13	35	13	8	13	21	12	13	7	19	47	51	6	22	16	41
TNFRSF11A	21	60	55	131	106	33	120	57	50	1	51	27	61	57	43	78	161	41	45	44	32	61	37
AREG	137	234	184	33	35	121	151	79	126	506	75	164	124	294	70	14	132	758	267	368	205	276	249
BBC3	62	83	104	51	113	94	84	87	70	89	72	72	54	175	101	166	60	69	296	102	75	109	127
EDN1	98	111	116	33	87	64	48	82	141	114	83	110	45	235	95	282	63	129	190	37	46	80	65
PARP12	258	160	120	202	137	82	150	155	299	123	120	223	126	99	156	85	363	375	82	253	202	117	164
PIK3CG	31	56	43	103	62	70	66	63	26	88	157	40	40	36	125	61	70	42	67	45	54	70	76
IL4	20	27	15	15	16	16	12	18	49	17	13	25	12	16	13	21	8	15	55	9	5	12	27
F2RL1	321	168	130	267	118	80	130	104	89	118	67	161	115	150	84	92	227	210	64	108	185	127	93
CXCL6	41	28	19	48	22	87	29	40	45	35	20	31	56	25	165	6	25	75	25	6	23	15	65
TNFSF18	13	50	18	10	5	11	16	14	48	24	15	26	25	9	11	37	19	18	33	12	5	14	41
JAK3	53	152	175	148	153	269	152	149	91	203	548	103	145	132	323	142	180	154	198	119	116	215	127
NKG7	78	81	263	117	228	250	309	106	75	59	185	50	160	84	531	99	256	47	425	303	128	398	97
TAPBP	558	732	590	1068	596	629	543	741	994	462	1254	729	779	592	808	502	1779	484	664	914	1056	856	736
MTOR	216	162	92	213	170	164	172	243	187	178	118	223	115	206	114	120	75	184	125	165	174	71	158
SELP	20	120	30	23	27	164	33	45	53	84	145	41	29	24	17	17	16	26	46	10	11	60	10
HLA-E	2411	1722	1605	1637	1255	2306	2683	1727	2874	1500	1919	1686	1514	908	1655	1148	2581	984	2223	2091	2114	1711	873
GOT1	148	170	96	117	119	96	68	124	142	164	73	184	106	136	111	87	112	158	54	233	80	88	109
SMAP1	295	173	173	170	241	189	184	243	364	93	156	243	261	203	167	184	355	236	133	300	228	186	185
CDKN1A	1180	868	586	195	329	439	496	623	949	414	385	511	961	886	284	517	697	389	2524	179	1347	854	378
CD45RA	23	21	24	16	18	45	29	43	54	39	128	33	28	29	38	16	29	26	48	45	13	41	22
HNF1A	17	18	22	14	14	15	16	13	56	19	19	24	14	9	11	28	15	13	47	19	9	15	25
TICAM1	62	47	61	31	67	56	51	47	70	72	36	56	31	71	43	67	63	126	117	39	103	68	106
C1QA	81	321	450	1796	209	529	479	364	111	411	413	108	963	99	2314	432	319	67	612	120	216	579	191
CD86	38	68	53	105	31	69	56	61	49	98	71	45	61	36	67	71	58	30	97	25	50	83	44
ITGA4	50	131	100	549	110	132	236	210	62	75	319	86	146	170	260	172	150	72	89	103	77	203	156
ROR2	36	211	273	152	463	230	56	186	123	182	226	151	386	306	200	238	71	445	239	80	217	125	226
WNT7B	149	64	71	26	50	32	42	64	142	76	19	86	52	101	25	59	56	200	106	36	106	69	38
FLT1	47	132	79	138	98	159	60	61	62	157	85	88	47	76	165	62	74	89	52	48	128	42	88
CTAG1B	3	8	36	4	5	5	6	21	247	7	8	29	12	253	19	12	7	355	48	8	8	8	11
CLEC7A	15	41	27	101	23	45	21	48	40	161	75	43	37	22	93	63	106	89	37	19	103	47	124
TNFRSF4	21	32	30	13	16	14	16	14	68	21	28	34	25	15	14	39	21	27	51	14	14	11	39
MS4A6A	30	96	56	303	82	89	46	67	59	39	147	54	72	39	173	57	173	30	71	42	52	91	97
ANGPT2	35	42	50	125	55	81	27	89	34	147	74	56	134	63	190	75	79	76	43	48	97	62	113
APH1B	21	31	26	25	29	31	24	22	25	34	11	23	16	24	38	26	25	50	44	14	35	22	40
RORC	25	26	14	13	16	12	19	31	19	29	17	23	21	12	11	26	18	15	42	63	14	16	8
NECTIN2	269	270	251	260	287	309	290	243	212	197	213	239	216	302	439	189	264	300	203	238	262	160	187
DPP4	51	85	105	84	54	269	55	78	194	112	101	100	79	100	37	532	129	61	94	12	155	83	63
CCL2	288	846	551	1069	689	1646	1253	351	205	580	1515	269	265	275	690	586	529	411	1462	60	518	841	958
NF1	101	151	283	194	187	121	122	90	219	206	135	187	137	157	149	227	89	92	66	217	219	103	141
S100A9	75008	1503	1803	286	1965	8802	1677	2620	4704	1576	4023	2898	5518	6727	1189	2521	18168	4347	3243	37	80419	2581	1126
NFKBIA	818	1243	1136	577	972	1408	933	938	740	802	783	688	1177	2218	869	745	1483	1195	2021	475	2254	2865	1792
BNIP3L	187	109	118	140	112	181	71	252	104	309	85	164	114	330	128	412	388	148	355	257	286	283	102
CST2	29	29	18	7	15	10	15	20	28	29	17	27	19	24	11	44	27	19	26	24	55	13	18
APOL6	451	400	732	289	227	279	841	324	785	504	468	405	386	256	602	798	1338	548	591	786	650	621	326
BRD4	551	311	328	282	520	430	278	265	136	336	528	401	383	895	446	323	461	342	78	534	396	397	996
SLC16A1	176	243	147	164	64	111	145	163	309	357	72	222	157	233	107	73	256	616	415	140	329	309	626
THBD	884	120	73	89	90	210	122	214	139	170	291	272	325	215	94	55	290	101	165	381	166	121	276
TIGIT	91	68	111	20	79	45	130	130	92	62	213	58	331	62	85	100	71	58	196	158	95	128	46
VSIR	134	106	160	307	75	204	194	76	42	148	244	83	148	117	175	93	122	58	242	48	101	136	154
TRIM21	48	86	109	94	52	49	113	61	107	45	98	81	96	66	71	89	85	87	41	104	56	47	46
NBN	141	137	151	197	183	125	122	193	133	222	99	178	123	302	237	180	174	283	130	275	194	194	258
WNT4	32	48	41	15	9	11	27	36	120	61	35	54	53	83	31	39	34	34	38	35	157	24	43
CXCL8	659	51	85	55	91	586	295	229	88	145	50	165	300	1653	61	90	72	860	162	16	1060	103	1410
FGF9	34	20	21	9	14	6	21	10	48	15	12	23	9	12	11	26	17	22	30	13	19	10	29
C5AR1	47	74	74	82	69	127	65	86	62	72	51	65	87	99	80	155	35	61	171	35	26	62	99
TNFRSF1B	108	171	173	286	188	313	257	180	84	114	455	117	266	148	320	178	283	139	272	119	143	207	286
HLA-DRB5	13	20	9	8	6	7	18	18	21	37	17	27	8	18	6	15	15	13	20	133	27	7	20
GLUL	1007	1943	699	1593	1295	3289	2187	2028	627	2211	1651	1216	901	1211	2612	1743	1181	1755	2049	1031	746	925	2993
LY9	25	23	18	24	20	38	21	36	29	108	64	31	23	16	45	31	39	28	21	32	35	46	57
TAP1	597	381	213	254	204	178	540	354	210	237	340	226	222	226	649	163	1558	230	488	800	544	638	242
IFIH1	241	161	203	200	161	102	696	313	188	91	158	95	357	171	525	263	432	214	203	111	393	667	269
DEPTOR	18	127	47	30	30	53	60	59	56	84	62	46	43	62	76	159	62	28	56	60	26	125	132
CSF1R	37	228	128	896	151	333	58	165	103	133	222	99	193	111	727	101	334	105	167	32	180	149	108
MARCO	46	52	61	36	85	143	136	19	23	59	90	29	23	43	121	29	26	23	99	17	79	50	482
NFIL3	358	226	220	104	287	312	163	182	317	287	136	348	241	348	143	189	245	285	124	515	301	276	855
IKBKG	320	183	162	198	188	157	248	192	408	246	206	247	118	123	157	162	136	151	330	194	160	188	322
CD58	333	144	157	178	194	131	125	98	236	159	114	209	103	73	64	140	80	148	327	88	74	84	179
LOXL2	21	62	117	49	162	56	43	70	26	131	55	51	56	192	75	223	39	196	107	69	123	117	137
SPRY4	164	70	94	198	94	108	107	200	128	219	68	112	104	144	266	139	97	125	315	79	187	104	104
NFAM1	82	64	86	139	99	116	103	61	101	43	75	61	38	48	69	109	80	34	282	35	65	69	57
SYK	161	57	115	141	163	104	49	71	96	120	188	125	109	74	156	89	194	67	87	197	114	103	182
COMP	29	283	172	18	109	175	49	87	115	232	180	114	26	429	9	300	53	21	196	284	109	554	22
IFI6	208	331	185	603	87	94	705	280	309	124	362	157	555	88	221	428	526	431	49	24	176	669	453
RASGRF1	5	21	18	104	17	14	45	24	19	31	41	10	13	5	36	27	11	6	33	6	35	30	19
HDAC5	109	241	122	169	165	144	100	154	112	152	211	163	173	126	110	183	90	97	95	110	83	92	98
BAMBI	52	68	79	47	55	26	57	72	140	46	34	57	130	48	41	246	63	51	93	24	190	52	59
MAGEC1	21	20	16	12	14	6	13	13	30	24	8	31	10	15	11	11	10	10	17	181	15	6	21
FYN	124	207	191	227	213	420	188	186	109	172	440	150	211	240	333	161	209	131	154	113	158	211	172
TNFSF4	17	58	53	30	41	15	28	43	45	59	51	34	52	34	47	136	37	37	69	44	26	91	77
CD274	72	53	62	54	57	40	59	65	79	60	103	53	79	38	155	37	95	51	45	85	44	108	53
PRKACB	17	58	105	82	106	46	67	121	85	70	52	43	80	79	127	128	27	57	83	78	72	112	21
IFIT2	128	50	80	119	53	19	174	104	68	63	38	46	85	47	113	215	140	58	281	90	53	305	160
PPARG	13	61	58	28	42	92	47	16	59	1	31	23	47	67	22	47	101	9	80	23	24	41	82
PTEN	103	136	134	144	254	208	115	170	85	131	125	118	129	207	154	162	123	101	174	170	263	140	123
FOXP3	26	23	46	6	57	13	48	16	46	1	102	19	71	39	19	33	53	43	15	11	34	17	34
SREBF1	134	287	254	277	185	231	227	209	698	202	292	390	254	240	245	210	265	299	52	408	303	118	306
CD36	158	209	100	123	38	140	71	67	1611	52	79	200	86	62	150	312	250	14	148	33	30	109	397
AXIN1	358	124	89	106	110	59	84	124	129	100	85	169	102	187	72	109	134	114	172	141	87	117	164
KLRK1	8	23	12	27	13	20	3	25	15	49	41	19	25	15	89	17	80	10	60	49	15	35	40
GBP1	170	260	154	130	134	75	537	222	163	99	147	84	82	84	510	204	556	154	81	168	224	429	30
CXCL11	73	60	34	38	39	15	67	60	40	89	89	21	13	22	198	73	96	10	32	18	59	333	13
CXCL10	557	313	185	266	79	48	1087	222	107	127	412	65	180	55	929	359	2556	52	853	100	404	1738	147
RIPK1	173	107	175	184	129	164	117	77	111	81	202	155	110	246	165	92	152	124	72	110	86	83	141
REN	10	11	16	7	4	6	10	8	27	14	6	14	7	13	5	16	14	21	43	11	12	10	9
PRF1	21	42	42	36	18	54	36	23	58	45	60	29	54	11	81	13	35	25	42	22	16	33	33
EIF2AK2	159	170	229	255	157	158	386	251	226	171	117	162	247	192	235	182	188	288	175	236	294	233	148
LIF	59	75	98	44	153	99	43	60	70	46	105	56	61	126	54	44	23	52	470	28	29	117	95
BRD3	494	701	559	382	740	565	489	779	1084	890	412	788	577	415	313	812	362	620	627	1330	493	583	482
IGF2R	163	140	158	178	213	129	129	220	413	81	124	208	214	170	121	175	208	226	167	200	218	135	149
FPR1	100	119	124	204	99	540	196	138	65	199	127	90	79	160	300	127	77	176	200	26	45	123	89
DUSP5	215	316	134	244	391	227	378	273	74	178	302	163	135	249	213	231	348	359	165	203	243	467	578
APC	353	282	281	259	386	292	384	402	207	401	256	288	328	307	261	354	272	380	495	482	506	298	308
HDAC3	206	116	199	108	175	109	170	131	120	221	93	163	96	325	138	163	121	230	195	272	268	173	204
CES3	41	36	22	10	26	11	28	20	43	34	16	38	20	8	15	25	15	9	21	223	11	14	26
OAS2	305	379	456	710	171	203	891	363	726	284	336	297	518	165	479	398	872	888	102	143	497	694	269
HDAC11	49	72	60	42	38	47	62	42	111	43	32	64	39	46	26	45	34	73	94	44	30	38	49
THBS1	325	904	739	1753	1827	5390	4229	560	166	514	929	341	137	2221	1239	1077	386	407	233	181	547	3007	3696
SLC11A1	48	54	106	227	107	295	127	58	85	125	79	89	42	151	217	179	41	58	253	34	155	29	665
MAGEA3/A6	453	29	67	202	15	7	18	41	3068	63	11	234	4	430	108	7	13	12	11	49	7	152	26
ARID1A	191	171	207	192	136	170	183	122	146	97	242	199	165	285	173	181	331	223	220	215	139	108	231
CD48	36	103	159	87	50	88	160	74	86	98	205	52	136	40	87	133	95	42	224	77	59	186	42
GZMA	12	50	60	33	47	58	35	65	52	41	71	24	82	26	172	34	53	22	65	73	26	104	13
ICOSLG	78	84	86	123	66	83	71	42	67	79	108	87	72	44	66	51	106	54	51	97	74	52	91
PIK3R5	75	94	55	185	80	198	114	114	67	74	173	72	81	81	154	79	130	52	77	37	67	135	158
GZMM	28	39	45	22	23	41	36	37	62	37	88	31	62	28	62	37	28	24	72	18	12	55	37
WNT5A	763	204	287	328	719	508	192	271	251	313	198	525	410	689	362	749	303	1333	88	78	873	75	1229
TLR4	58	120	174	344	150	309	164	136	70	231	257	86	160	128	340	208	98	57	262	64	145	211	238
GZMB	29	42	61	14	20	30	70	31	78	22	109	24	28	20	71	28	113	55	172	32	22	68	10
PARP9	120	129	96	203	107	107	179	282	163	134	139	123	177	101	226	118	392	209	62	242	290	233	61
LY96	41	113	43	218	134	199	126	126	42	64	78	50	56	46	183	116	190	61	230	49	158	107	250
RAD50	183	161	200	164	186	121	122	173	258	243	134	272	165	230	178	130	192	324	58	576	210	144	145
MX1	127	138	145	294	55	34	256	204	108	97	101	76	291	101	253	231	526	162	114	92	218	557	102
CENPF	143	69	158	115	104	41	130	95	87	218	76	161	97	220	41	284	84	170	102	468	155	157	370
SELL	37	64	68	35	36	86	50	63	64	118	257	44	92	46	63	47	71	51	461	30	38	217	123
TNFSF10	267	194	332	690	517	288	502	931	771	195	451	351	611	629	481	353	1020	977	358	528	1880	943	620
IL12RB2	188	60	58	9	19	20	62	24	64	143	31	73	30	60	41	20	112	117	67	173	112	68	126
CXCL9	883	525	320	148	162	117	3702	569	106	191	1155	89	331	74	339	860	3157	39	3719	769	1053	2856	38
TRAT1	14	48	28	20	49	28	24	51	69	47	111	31	34	23	53	25	22	28	26	29	20	99	43
STC1	34	49	80	141	65	577	72	75	99	78	34	91	103	27	17	67	61	22	42	466	31	67	23
IL2RB	103	111	190	143	141	116	359	187	190	60	411	94	296	70	185	131	186	86	481	242	118	192	97
LILRB4	86	165	160	254	120	188	278	114	114	207	266	105	110	103	252	253	139	48	221	85	242	180	362
SOX2	123	49	30	15	28	20	24	27	250	127	23	88	19	12	58	22	28	17	39	135	29	24	77
HCK	74	143	90	335	146	300	137	172	82	190	253	106	121	107	261	139	138	125	170	44	136	153	288
WNT2B	305	29	61	43	88	61	55	34	90	54	68	87	61	30	66	42	44	33	132	76	34	25	162
IL1B	210	44	67	108	41	105	59	60	64	90	38	100	73	140	8	41	43	231	168	11	149	45	60
TLR1	31	40	53	127	28	75	51	50	39	55	117	47	54	50	89	68	94	45	51	33	46	36	35
CCL22	38	97	45	11	57	34	37	50	62	59	94	52	56	41	13	63	55	258	172	13	147	37	57
ICAM2	24	72	60	76	26	156	36	30	35	96	138	44	42	27	88	52	83	32	52	20	22	43	30
MAP3K12	20	35	15	28	30	35	10	33	22	51	39	37	15	23	33	47	46	19	47	64	14	21	43
JAG1	918	541	285	212	473	252	356	371	428	767	303	608	240	468	262	323	394	829	249	510	608	419	1043
CCL3/L1	40	28	30	24	31	15	36	90	29	86	20	47	20	472	68	169	62	205	141	51	154	82	320
SOCS1	28	75	73	42	77	76	79	114	68	96	116	48	84	58	74	83	106	235	220	49	141	144	63
BCL2	38	61	60	34	54	79	38	49	32	81	118	43	89	29	55	121	59	31	94	37	33	62	44
MAP3K8	82	97	78	122	64	173	66	101	80	189	138	93	84	129	254	80	162	58	94	86	115	146	165
MMP1	198	2362	794	25	37	4272	245	297	507	6855	281	368	1285	4131	497	305	436	1565	676	8	3850	1970	985
CMKLR1	22	86	93	285	84	123	71	95	46	117	214	55	112	50	277	96	85	56	123	53	58	89	78
TNFRSF17	20	16	18	6	47	79	15	28	54	36	91	37	16	22	16	13	6	24	21	24	22	7	15
TLR8	32	43	43	90	25	97	50	28	49	36	68	43	45	33	37	48	45	26	65	13	26	32	108
TPM1	893	3807	1128	1664	2366	608	2112	1021	350	1872	889	1017	526	1747	814	2829	147	730	1215	454	540	905	2497
CXorf36	38	104	78	77	103	183	80	80	77	61	74	52	66	58	140	72	73	70	176	34	49	102	82
NLRP3	23	68	55	53	23	33	37	35	48	46	30	46	27	147	40	57	23	45	85	21	24	47	71
DEFB134	32	22	14	7	8	6	19	18	52	40	24	30	7	19	14	22	11	26	28	18	10	14	29
HLA-DQA2	13	32	44	11	29	503	34	28	212	25	92	56	48	23	13	35	49	393	16	4	21	16	37
CX3CR1	29	74	71	65	29	24	49	28	78	43	107	39	47	25	16	26	24	26	207	16	33	76	37
APLNR	194	562	141	55	232	300	99	211	403	507	615	288	146	103	176	291	36	81	427	53	44	78	124
MXI1	139	73	144	44	83	52	123	76	58	140	53	86	90	213	52	128	41	125	741	119	128	95	201
FZD9	62	26	17	15	10	10	27	20	69	29	22	44	13	15	10	24	14	19	83	34	7	9	36
COL4A5	18	90	229	195	74	22	107	97	220	219	55	124	126	122	98	159	83	199	57	974	265	180	226
FCAR	26	35	24	16	14	84	23	26	58	33	16	45	17	135	15	16	19	50	49	16	27	28	115
BRCA2	220	57	90	107	133	69	92	109	93	165	96	117	91	53	59	88	43	99	148	129	69	71	66
SFRP4	7	1250	405	14	199	570	86	171	35	1243	2905	99	344	490	75	349	34	156	205	91	94	907	65
TLR3	20	56	47	41	39	26	57	70	66	41	40	41	54	48	50	36	26	43	29	93	54	44	18
IL2RG	49	83	119	63	99	88	94	51	81	83	286	63	112	22	109	72	59	64	39	52	44	59	36
CD84	68	116	129	220	149	130	145	131	65	86	292	76	154	92	339	234	126	44	112	78	72	132	101
HLA-DPA1	227	425	389	729	317	491	498	528	257	154	632	203	765	302	802	268	848	178	1405	265	510	501	165
RBL2	161	211	239	260	198	197	151	180	199	225	275	232	269	207	256	175	284	156	170	442	220	201	243
CCL18	225	263	184	84	385	1354	410	221	492	97	150	141	76	159	221	603	178	50	347	37	166	331	138
IRF3	318	310	346	192	321	226	216	237	325	467	407	376	367	176	227	313	194	288	221	498	209	177	222
TNFRSF8	15	45	28	9	5	9	9	14	45	58	43	41	19	42	14	22	21	28	127	40	6	21	58
KIR3DL2	26	31	14	16	12	11	15	13	34	28	26	27	24	7	14	8	6	11	40	10	9	6	49
TNFSF13	166	290	223	473	159	213	291	204	291	273	417	287	234	145	195	296	80	128	291	148	75	91	285
CLECL1	38	38	30	60	25	15	41	35	62	35	78	38	40	13	40	25	30	22	44	29	21	31	42
TNFRSF10B	105	169	126	115	152	164	92	188	171	210	119	205	112	224	135	126	130	201	103	469	99	132	116
MAGEC2	7	15	11	39	5	6	11	15	19	37	10	27	13	13	24	6	7	8	27	245	5	5	46
CDKN2A	1645	140	296	59	404	86	291	215	553	630	171	512	232	122	70	461	203	1094	533	462	1031	91	368
ADM	425	237	566	109	121	591	1532	349	374	952	36	303	920	545	84	416	210	664	886	1033	2148	869	1949
PNOC	14	28	25	12	7	13	19	16	46	37	76	33	33	18	11	26	22	40	46	17	15	15	52
CD247	20	55	54	23	35	22	29	35	69	35	65	36	36	29	62	47	46	51	83	42	21	39	24
PTPRC	28	69	90	102	77	128	164	162	64	126	187	48	107	74	189	134	96	83	226	86	110	226	91
OAS3	153	103	117	198	44	19	151	153	88	233	139	106	135	160	333	214	418	246	188	164	219	294	303
LAG3	71	65	63	133	34	45	107	110	74	90	78	56	100	37	180	62	93	45	72	97	35	109	30
FOSL1	922	436	374	517	320	479	312	420	528	565	79	378	917	211	196	76	320	623	2952	228	904	594	580
EOMES	89	52	48	14	43	33	31	18	52	54	34	39	20	22	59	21	22	22	11	19	22	33	14
IL10RA	70	100	120	229	113	182	108	119	77	148	397	91	135	92	219	118	134	72	202	66	99	141	133
WDR76	159	66	84	123	81	50	88	78	118	77	31	112	49	82	42	74	75	146	104	138	44	91	85
GPC4	16	269	81	47	32	42	150	51	46	105	36	60	39	93	58	230	34	99	71	69	19	75	200
SLAMF7	73	56	68	29	44	96	73	56	156	100	219	81	73	42	37	59	61	58	57	34	148	45	50
RSAD2	236	285	206	316	126	82	623	301	311	151	186	147	272	90	215	560	597	203	161	117	410	554	156
TLR5	39	39	58	48	40	50	22	22	97	51	59	64	33	40	57	78	50	31	47	27	35	23	121
VEGFA	975	163	406	625	463	349	608	381	336	373	101	584	244	720	216	853	714	249	351	5419	502	574	1459
COL5A1	307	2595	1603	1280	2180	1600	544	1138	689	2264	2335	1090	1407	1622	951	2031	651	1616	995	436	1972	1235	1004
CD3D	47	108	183	55	136	125	134	135	124	94	256	62	206	60	252	120	198	116	335	151	136	226	48
FBP1	50	160	68	93	98	60	90	60	42	157	96	81	44	79	86	231	90	58	46	51	431	39	183
ERO1A	643	195	209	142	216	201	258	317	249	460	153	327	247	1256	202	183	288	536	166	196	1878	474	1012
CCL21	65	279	88	334	102	382	135	66	53	80	529	125	70	41	17	201	227	51	96	43	56	77	69
E2F3	160	93	127	81	138	87	111	142	220	78	54	162	86	263	83	176	170	126	121	412	172	137	131
LDHA	1731	1231	991	1282	683	1019	1307	754	678	923	601	1342	975	2153	547	898	2818	2888	509	1162	1871	1293	3073
MS4A1	62	113	74	44	44	29	43	55	142	125	480	122	62	49	33	57	66	56	237	148	26	74	120
CD69	77	122	133	90	56	99	103	108	165	187	146	111	170	75	84	65	90	207	167	89	54	194	107
SERPINB5	2162	1337	340	98	608	652	498	444	421	342	307	890	451	2554	288	256	1648	3164	443	424	1474	490	2952
FAP	30	193	203	198	210	322	98	239	147	256	201	116	180	219	234	346	156	341	349	49	504	154	90
ITGA2	176	203	163	390	192	69	92	213	176	335	59	199	122	292	619	194	334	386	172	201	519	202	331
SIGLEC5	31	61	36	35	18	22	43	34	69	41	29	43	29	44	17	36	25	41	57	21	27	46	50
SIRPB2	41	32	43	119	61	83	28	59	73	66	35	51	39	32	101	65	77	57	71	31	56	48	61
EPM2AIP1	138	138	234	124	152	113	77	114	231	256	181	244	94	247	176	238	177	171	217	421	156	87	115
FGF18	27	50	30	12	26	13	12	32	60	62	46	49	31	30	11	45	25	35	54	57	16	53	46
HRAS	1928	941	752	588	813	443	1036	764	1464	1832	482	1620	1012	493	281	1003	196	913	1180	1465	673	287	2342
CCND1	187	195	162	317	266	206	188	345	178	291	214	180	317	278	540	209	236	180	160	194	306	535	669
LAMB3	414	4938	1243	211	1339	973	1351	653	1155	1098	712	1169	472	2618	687	292	993	7645	496	1397	2204	1355	2301
ID4	56	103	92	27	76	133	45	62	87	103	62	70	115	76	76	197	60	76	51	19	98	59	65
CCL4	41	58	99	33	35	29	47	101	88	132	31	59	103	224	163	168	110	221	222	74	128	172	152
GZMH	27	24	43	33	43	38	28	43	93	51	24	35	26	32	114	37	34	41	26	45	18	92	45
API5	372	294	97	287	297	272	221	519	242	308	323	378	221	233	207	286	292	320	137	418	183	200	436
PTGER4	97	137	124	142	82	75	108	50	84	91	123	106	75	58	86	80	138	42	269	272	49	96	217
ITGB8	595	295	64	75	238	163	187	177	84	206	60	291	47	273	96	134	122	363	71	442	54	87	375
TNKS	110	78	76	74	183	98	103	196	98	93	129	126	108	184	135	191	121	164	63	265	124	97	153
B2M	6275	5379	9178	6567	4573	5239	10878	5948	2252	5227	8358	3261	9974	7307	10899	9312	35873	6216	24886	8743	18662	21459	8468
TP53	91	131	196	260	168	178	166	227	195	116	201	156	212	199	136	355	166	147	183	186	95	234	121
MAGEB2	25	44	61	25	24	15	14	44	64	63	28	43	312	31	25	42	19	42	32	35	40	50	38
LYZ	347	1470	1313	1392	714	1578	2363	593	303	639	3171	463	1088	310	988	2030	3412	514	3706	959	756	1390	1026
NCAM1	21	210	50	16	46	29	28	24	64	30	80	43	32	19	56	227	28	18	39	9	6	18	29
TCL1A	9	23	40	7	16	3	24	15	25	14	153	15	18	21	6	15	15	11	21	52	13	70	5
HDC	31	69	22	25	27	58	32	46	46	87	93	44	32	16	17	33	27	48	54	14	23	39	32
CD27	36	48	48	26	55	95	63	66	65	72	233	43	88	24	70	35	44	58	41	33	43	70	39
SBNO2	453	243	213	145	317	355	241	190	379	268	129	317	73	325	274	189	519	518	180	296	414	264	335
PECAM1	107	290	146	369	185	759	119	154	118	248	401	158	151	131	277	107	134	85	81	37	104	149	86
SERPINH1	21	127	186	221	106	120	25	156	103	215	175	117	192	250	155	355	257	144	260	171	117	303	106
SPP1	551	739	243	614	1725	1180	3005	676	86	656	247	403	317	1291	964	3107	124	474	437	190	2485	148	27811
EGFR	661	214	116	193	199	222	267	623	238	996	274	504	463	354	139	218	307	670	171	1237	359	544	1822
CASP8	46	47	37	55	68	35	31	93	41	52	120	60	71	67	91	50	126	89	58	140	76	51	55
CCNA1	1617	39	12	8	34	39	28	32	36	61	18	89	23	19	8	20	30	15	42	48	13	17	36
TNFAIP3	63	90	97	50	158	114	157	146	136	39	68	62	219	158	65	55	36	156	63	29	156	223	172
CDC25C	21	19	14	23	28	8	14	31	25	27	25	28	18	15	15	24	22	47	10	35	20	21	21
CXCR6	27	35	37	21	35	30	25	49	32	164	60	32	33	25	102	39	30	47	46	48	40	65	29
DLL1	43	372	107	101	87	163	130	166	301	207	205	171	246	91	57	75	100	99	209	233	223	176	390
OAS1	68	105	179	266	46	41	165	205	237	172	225	108	373	89	215	340	457	344	244	82	197	398	209
HLA-DQB1	101	199	30	129	11	1	202	63	38	322	8	69	11	12	8	10	19	221	27	425	10	200	17
ROBO4	62	74	35	85	29	111	45	59	46	57	62	51	62	41	89	29	41	28	47	18	18	36	29
NFKB1	353	320	302	267	391	485	310	325	396	241	320	404	336	492	210	246	268	445	68	259	424	244	232
IFI27	3835	1820	2999	2869	792	456	2933	2342	3482	2739	1404	2038	4039	1985	1707	2045	4776	4876	3305	1667	4685	6122	2143
HLA-DMB	69	133	173	338	108	209	207	175	70	172	492	96	211	104	365	265	286	62	241	170	144	186	90
CDKN1C	50	87	45	101	54	135	33	85	32	84	118	67	140	72	58	76	117	32	179	70	65	76	129
CEP55	686	203	254	216	153	85	265	207	254	431	127	367	281	238	107	272	151	218	190	616	204	211	316
ARG1	152	42	12	15	17	13	16	17	19	19	25	33	53	8	8	18	53	15	32	12	19	20	61
PLOD2	139	160	257	459	416	137	271	235	75	196	170	123	123	361	236	190	108	155	215	230	266	515	148
LAIR1	47	141	96	292	110	161	120	116	59	194	288	93	105	97	293	161	75	51	32	60	86	104	144
SHC2	35	52	45	28	40	56	25	34	21	50	44	40	48	57	52	91	80	35	62	56	33	44	66
STAT3	358	482	246	380	358	639	254	520	283	294	395	332	336	605	310	235	452	321	436	178	491	424	173
CD45RO	45	127	185	192	141	169	107	80	51	163	284	70	133	75	285	124	139	89	204	65	131	140	103
CD2	35	44	67	40	50	33	47	65	49	48	97	39	86	41	69	59	65	46	65	70	51	80	19
IL7R	58	235	106	244	137	342	105	169	82	234	316	96	132	124	257	100	217	382	237	14	224	213	185
FLNB	2037	580	434	364	546	300	845	656	457	333	218	677	298	2341	427	766	1110	1057	1088	697	970	770	1506
PSMB5	680	511	719	260	388	544	390	397	764	735	406	555	577	574	376	628	366	339	851	436	361	723	472
SLC1A5	322	350	237	422	276	290	352	180	89	608	281	322	126	347	304	166	220	455	196	477	235	183	692
RICTOR	106	112	103	142	160	138	132	148	80	195	152	129	87	153	213	112	173	166	69	289	217	129	160
ZAP70	19	105	28	43	42	57	41	68	52	46	311	50	73	23	96	23	127	45	9	87	32	71	43
TNFAIP6	16	142	108	153	136	358	63	130	61	134	159	73	215	93	150	135	82	140	51	40	133	97	91
BTLA	11	32	21	12	0	8	23	11	53	62	60	30	22	24	13	13	17	15	17	18	7	18	33
RELA	902	588	610	392	709	691	972	674	839	733	412	698	438	882	329	597	353	846	917	550	1075	652	927
MMP7	21	187	40	56	84	211	97	58	19	87	150	33	39	72	61	117	81	17	194	17	184	178	489
TCF3	529	198	194	184	339	178	180	270	222	353	298	341	163	252	186	351	284	373	179	364	172	257	275
IRF8	31	80	76	167	84	63	76	46	56	39	367	55	49	33	83	89	127	31	25	48	44	85	50
NOS2	9	21	28	14	12	8	11	10	16	27	21	14	24	9	16	30	10	19	33	7	9	17	19
A2M	183	1004	355	807	386	2035	336	853	188	734	1142	358	660	632	1697	541	718	252	1275	283	301	437	227
CCL20	27	24	50	26	16	106	27	36	43	118	23	40	31	127	35	17	34	63	40	30	167	47	22
MKI67	676	439	268	416	384	194	385	265	261	417	222	458	320	203	214	188	346	370	73	818	373	283	441
IFNGR1	810	526	386	690	473	728	478	690	778	499	698	687	773	535	640	307	1233	1007	507	456	730	658	1180
INHBA	148	323	242	24	425	181	269	144	75	198	108	83	197	192	86	266	59	390	457	35	246	527	335
WNT5B	24	46	47	77	83	24	71	65	92	27	61	54	27	45	28	60	27	54	92	115	40	41	63
CXCL5	32	34	49	13	20	98	29	22	68	51	10	49	59	55	34	19	20	127	21	18	67	9	54
SOX10	25	145	36	15	47	54	68	24	52	14	42	32	22	18	51	33	19	29	29	14	4	19	24
EGR1	563	667	393	288	736	226	663	427	195	268	137	328	412	295	229	332	981	1371	656	1606	260	1584	1093
STAT4	19	76	46	29	35	120	29	55	44	87	79	45	79	57	92	83	55	38	70	32	38	52	80
IFIT3	94	112	237	117	83	33	354	205	135	153	72	76	210	140	443	654	862	477	332	284	313	918	336
GMIP	37	36	53	33	44	39	26	39	44	68	105	48	51	44	54	60	34	30	56	54	28	41	46
ARNT2	14	27	40	41	29	78	19	26	55	108	65	44	23	20	69	45	33	48	43	34	21	25	74
UBE2C	289	90	76	149	165	49	107	104	26	127	57	87	104	84	57	84	147	118	291	232	111	247	334
CHUK	1209	463	647	306	503	471	619	425	454	597	223	491	551	458	233	907	285	286	3751	476	414	488	630
GHR	40	74	33	16	25	58	29	55	65	34	34	53	54	156	20	54	28	56	59	13	31	47	69
TPI1	4263	1794	1545	1951	1645	1381	2077	1516	1578	3061	1130	2749	1035	2050	1335	2277	1639	3425	786	2003	1438	1238	2648
HAVCR2	52	61	73	146	83	102	37	86	48	173	149	76	97	53	172	140	88	59	82	59	58	66	76
GOT2	393	402	357	298	202	193	236	269	510	342	166	503	229	472	182	272	231	468	364	503	200	154	173
PIK3CA	106	116	209	149	94	120	78	85	182	159	115	192	137	197	120	138	311	272	71	251	237	101	126
TNFSF9	69	49	41	31	75	15	24	32	45	36	69	58	33	52	23	69	22	37	46	29	26	30	90
IDO1	138	187	89	59	29	34	503	143	81	128	466	67	96	82	330	130	609	55	157	241	223	331	95
APOE	341	1116	415	1147	901	637	1133	688	294	394	886	571	971	657	2653	3576	762	75	204	1731	484	412	8048
LILRB2	66	130	73	270	85	217	121	91	53	92	113	68	44	75	168	75	142	67	137	35	64	118	70
PARP4	124	183	268	285	262	186	193	217	221	202	256	196	204	173	224	299	171	159	238	300	193	180	114
PFKM	102	289	118	63	153	49	109	80	87	57	13	98	38	127	85	263	151	120	161	214	91	80	59
THY1	54	360	278	673	599	733	155	383	148	185	658	194	336	619	716	622	261	328	138	51	293	302	357
SAMD9	503	270	297	209	210	126	342	279	347	190	202	285	506	286	239	223	735	453	140	346	1108	312	236
TGFB1	3715	3843	2558	3738	3644	2650	3184	2946	3346	3783	1125	3729	1392	3487	1419	3831	1847	2842	7076	3454	4511	2104	4294
CD8A	86	121	251	126	125	201	304	177	116	84	169	65	372	81	345	75	172	59	254	298	102	394	33
SELE	26	95	45	14	41	484	35	41	106	76	133	51	36	49	31	38	75	55	57	10	28	161	89
CDKN2B	556	44	141	37	129	88	158	175	798	96	55	187	774	44	102	430	118	238	77	53	487	40	213
CD5	23	86	46	42	38	34	33	51	38	90	173	45	65	27	51	49	46	62	70	34	22	69	47
HLA-A	330	4379	1064	8816	725	84	1206	787	968	3658	1623	591	439	44	3460	1581	1234	24	909	3615	2559	1340	110
FZD8	30	263	61	130	40	57	30	80	61	166	110	133	87	111	26	395	37	34	96	56	18	45	130
BCL2L1	384	323	382	398	318	362	432	339	447	366	305	316	236	451	518	302	279	201	926	256	678	284	325
TNFRSF9	43	56	51	40	55	44	42	83	52	114	116	59	100	36	44	95	53	72	55	66	67	65	44
XCL1/2	41	62	30	29	23	27	28	40	75	61	33	70	22	16	19	47	46	83	26	103	6	23	13
MAGEA4	18	52	171	9	21	7	30	114	1064	57	153	159	202	260	123	127	92	471	47	806	27	60	40
PMS2	175	125	116	126	60	79	77	116	197	239	119	206	127	147	82	106	121	97	133	261	111	98	135
KLRD1	25	71	79	51	210	96	69	109	68	71	84	48	65	43	233	56	81	161	172	156	96	81	57
NFATC2	41	114	78	187	73	142	103	86	78	48	212	68	70	73	161	88	194	58	72	59	42	128	83
VEGFB	293	328	433	426	348	308	267	257	220	349	220	296	217	517	237	702	347	185	444	342	287	553	314
CDC20	252	105	88	168	131	53	93	69	132	85	60	154	40	100	61	69	124	161	79	121	80	91	180
OTOA	27	70	27	18	15	22	26	15	43	33	23	35	14	17	22	30	20	24	35	16	9	12	28
TPSAB1/B2	280	467	276	169	159	563	137	340	391	151	597	406	1392	290	101	1003	261	400	128	37	56	114	105
P4HA1	26	77	75	115	57	47	40	139	59	151	66	96	87	183	80	193	264	221	67	439	133	180	125
P2RY13	46	118	72	240	36	85	109	58	77	75	148	58	48	46	65	49	115	50	300	22	64	122	98
EXO1	122	64	121	83	73	41	118	85	121	141	56	118	73	89	43	142	49	117	191	256	63	84	107
CD70	70	43	51	424	92	19	19	43	54	76	74	75	39	22	33	64	22	24	58	31	17	42	53
DDB2	668	565	721	379	548	370	736	704	2323	600	448	837	610	463	480	893	500	818	1834	1185	354	735	1340
NDUFA4L2	2409	152	175	62	397	309	428	155	117	255	151	292	573	117	302	366	413	86	600	847	870	69	2647
IFITM1	715	1099	1345	2397	961	1649	2728	1055	984	1246	1338	543	852	430	3301	1361	1848	665	5991	452	1128	3031	1979
IFNAR1	165	178	154	238	112	214	127	174	133	167	200	160	192	235	184	146	332	144	144	123	198	250	139
TREM1	59	36	60	31	51	99	66	72	79	61	23	51	51	177	64	103	49	177	72	10	278	43	77
CXCL13	64	396	279	57	161	583	172	229	591	44	337	153	2679	57	161	142	221	142	88	127	52	189	73
TWIST2	9	29	27	10	7	32	8	13	46	29	38	28	52	14	5	19	12	20	30	11	7	15	20
HLA-DRB1	1387	2315	1064	3217	2160	2945	3307	1114	834	2541	1517	1207	340	385	657	365	530	865	2820	1542	1159	1090	551
FGFR1	34	156	120	145	223	296	77	139	72	90	183	96	101	200	95	295	117	167	125	46	103	142	131
TBXAS1	59	128	96	504	116	260	132	144	98	142	209	98	125	64	246	131	79	68	145	33	87	68	106
NCR1	25	57	59	26	15	33	41	24	105	69	76	53	62	27	38	22	22	31	46	40	28	25	57
SOX11	20	51	61	20	20	27	28	28	71	72	34	58	48	56	21	150	31	44	64	50	62	17	61
TLR2	58	161	148	485	185	332	135	141	135	331	199	131	77	97	653	125	177	133	193	123	185	142	260
TWF1	2370	418	687	365	572	687	937	923	1217	705	248	780	782	1042	471	793	916	717	1250	814	1956	961	634
CCL5	168	227	507	198	176	390	438	545	372	163	454	196	543	1076	741	301	744	252	1035	574	547	773	96
ITGAL	81	146	180	181	163	133	256	134	122	74	426	86	211	60	185	109	196	105	136	111	115	227	78
MYCT1	28	68	45	53	42	60	22	57	78	57	37	42	50	22	59	68	64	31	55	28	19	88	16
CD96	47	96	65	52	62	63	68	98	92	76	155	58	66	39	112	48	85	63	124	79	44	88	18
PROM1	30	46	30	13	15	65	24	19	64	33	35	66	26	29	15	49	42	41	21	72	8	9	43
OASL	296	46	68	100	34	21	72	64	77	75	66	74	78	88	75	80	121	109	97	18	62	133	112
IFNG	23	32	35	11	15	13	21	22	62	30	24	27	34	15	28	32	33	24	33	35	19	32	18
BATF3	26	77	60	121	68	98	45	66	56	79	83	57	42	53	55	101	79	57	170	46	46	94	87
EZH2	385	78	91	88	111	61	85	131	140	147	72	238	90	165	65	177	290	177	76	936	113	108	186
IRF5	235	79	102	127	74	67	128	94	114	144	149	132	82	82	112	156	165	81	107	139	112	83	100
PCK2	70	128	82	103	112	83	83	60	132	77	154	104	49	53	99	81	67	79	89	53	53	47	137
EPCAM	47	31	32	37	23	14	27	61	110	105	30	98	18	60	20	187	30	15	54	484	29	25	46
CD19	31	58	54	20	49	43	49	42	107	36	273	64	41	39	22	46	54	26	68	148	24	67	57
GBP4	56	116	150	141	118	71	203	102	69	33	193	51	148	66	396	137	371	41	73	204	117	177	40
MSH6	296	164	259	110	199	145	151	122	254	330	108	287	162	115	99	254	129	147	53	700	137	121	89
TNFRSF11B	34	77	29	21	33	48	16	28	80	49	46	51	13	41	48	50	40	32	97	16	14	30	64
NOTCH1	718	204	189	404	327	238	436	114	94	141	302	306	185	151	161	100	243	148	79	713	124	104	674
CASP9	50	103	75	89	57	75	63	82	147	95	104	124	82	78	63	73	66	97	81	143	57	39	91
RAD51C	76	101	145	98	84	57	57	72	150	140	99	129	120	65	51	122	41	63	97	146	47	60	47
HLA-DMA	275	647	406	705	462	628	670	370	259	393	828	312	447	154	615	390	290	174	235	273	222	283	184
SFRP1	197	261	198	88	86	337	274	202	948	97	129	338	82	294	16	131	279	181	394	798	72	427	73
MAGEA1	39	62	52	31	17	19	34	50	214	41	57	102	36	159	45	35	26	101	69	64	17	17	51
ENTPD1	50	185	127	308	140	273	110	169	147	135	245	117	155	108	370	114	264	163	142	78	172	137	125
ROCK1	88	142	124	149	149	110	104	403	138	244	137	180	337	258	180	320	178	176	135	763	188	219	147
FCGR2A	121	425	371	1157	292	722	351	340	192	334	273	205	383	326	949	282	359	490	449	62	416	291	282
NGFR	32	756	48	52	90	125	72	88	75	143	511	94	32	90	79	36	27	45	42	17	46	54	31
ALDOC	75	92	114	135	126	64	117	87	127	115	64	153	53	165	66	138	55	211	90	226	118	45	222
CCNE1	305	65	106	67	40	52	95	74	95	166	75	153	97	138	55	82	115	152	112	223	73	66	88
ITGAX	97	138	152	124	239	373	265	150	152	95	410	157	191	171	111	314	232	186	222	138	310	115	729
BLM	86	68	71	68	58	41	41	49	116	110	80	110	56	40	44	45	56	114	90	105	43	35	71
MLANA	85	42	22	16	11	20	27	22	77	27	27	50	30	25	19	28	40	31	88	15	17	14	81
FCGR1A	35	71	79	216	28	95	62	59	93	176	107	64	52	35	243	95	57	29	86	29	33	50	43
CD47	1713	936	871	537	481	756	753	908	1934	1264	731	1039	784	877	620	400	1562	1022	1532	790	2165	1369	442
CSF2	35	66	43	21	42	30	38	37	100	68	31	48	20	25	10	28	31	119	93	25	60	72	35
CDH5	71	168	83	144	80	338	84	86	85	88	102	84	62	101	167	85	135	55	124	31	58	92	65
SLC7A5	399	1032	289	194	349	340	897	604	109	993	225	553	414	1089	211	369	397	1061	121	4019	1019	359	692
GIMAP4	56	273	136	498	169	330	270	211	97	80	253	88	123	130	404	191	323	73	255	85	125	270	113
HIF1A	392	335	506	327	386	1043	438	495	683	447	365	402	559	800	1100	234	1451	1060	298	414	1196	1153	841
CDK2	1470	440	561	547	400	402	956	844	704	1112	352	757	636	563	265	777	406	576	1650	1215	684	659	551
PDCD1	12	33	42	16	15	25	23	25	54	59	64	32	40	23	71	45	46	38	16	44	21	38	37
ATF3	52	333	141	48	156	56	168	100	66	197	40	76	88	105	94	280	179	495	162	112	142	628	689
TIE1	50	108	103	114	104	193	90	97	100	68	109	75	110	91	106	131	73	52	134	45	59	110	91
CD44	1043	1114	669	2048	1489	1167	1059	860	773	611	971	1075	828	741	966	407	1005	2263	956	588	1036	479	2528
ALDOA	6583	4291	1943	2876	3037	2260	4693	1972	2017	3481	1596	3527	1408	2604	1655	2174	1938	2936	2531	2583	2890	2059	10650
FAS	35	119	87	48	61	87	46	108	101	111	144	73	111	78	67	101	85	95	315	63	66	109	47
MRE11	133	163	114	198	130	143	106	123	138	147	167	198	92	117	120	124	136	141	87	255	60	68	104
IL10	39	61	48	52	44	45	62	58	113	25	29	37	65	23	39	52	46	36	49	17	47	65	23
BMP2	158	115	59	43	99	138	42	85	146	110	62	123	71	167	61	48	72	128	94	25	213	68	181
BAX	557	357	332	305	515	399	460	344	429	299	165	350	192	322	349	496	191	331	628	211	227	252	357
EIF5AL1	15	30	17	13	15	36	22	18	44	26	19	30	11	21	13	30	15	28	33	15	14	10	49
KIT	20	36	31	29	23	61	46	43	57	16	59	35	28	53	29	64	47	55	33	16	12	30	24
CDK6	366	266	355	103	340	178	235	122	231	261	115	273	145	357	147	186	148	434	167	287	214	271	446
SPIB	34	59	29	12	34	28	51	47	66	53	254	49	21	33	21	39	27	26	58	78	11	70	48
PFKFB3	122	202	102	125	105	197	85	140	167	204	99	205	162	133	73	98	145	124	82	310	103	144	228
CXCL12	201	2225	437	175	553	1551	236	383	215	563	2630	357	430	469	1640	297	291	380	421	86	37	435	174
CSF3	23	41	21	14	9	46	13	20	63	30	14	32	38	12	6	15	14	15	26	10	9	20	10
KIR2DL3	33	54	23	15	19	17	20	25	44	49	31	42	16	30	27	40	26	46	79	25	10	24	80
CD40	62	156	176	282	150	153	214	112	63	116	198	113	108	224	202	100	140	213	89	170	154	127	167
IRF1	498	563	379	358	413	314	761	293	469	367	766	380	278	167	946	269	674	251	69	541	536	313	245
MGMT	106	214	165	276	176	124	156	222	233	151	179	260	164	248	153	195	130	368	227	326	115	71	203
GLUD1	2679	1402	1131	1087	1529	1567	2217	1308	944	2029	847	1281	1256	747	686	1114	814	1030	3581	1592	1612	1306	1993
IFI35	78	300	327	444	113	159	217	315	466	202	326	229	396	247	437	540	570	265	312	291	134	456	229
PF4	22	48	22	11	26	9	19	20	76	9	19	28	7	26	24	36	27	31	67	17	7	20	26
GPSM3	107	179	137	230	174	231	219	206	95	117	153	104	85	240	243	274	212	111	543	93	148	246	157
SLC2A1	179	65	70	30	63	38	57	96	162	173	38	165	56	218	27	78	106	381	129	259	190	117	307
IL2	13	52	23	18	12	10	15	23	74	31	35	39	34	20	19	27	24	50	30	18	17	14	44
SNAI1	189	114	163	87	132	196	125	168	396	196	149	177	96	175	112	231	99	115	329	96	91	221	128
CTNNB1	760	1433	1463	1330	1867	1396	1067	974	1300	608	1050	1104	1076	1532	1845	1714	813	898	1291	785	709	722	1436
NOTCH2	804	328	422	373	879	412	480	286	173	328	338	317	318	273	393	581	351	275	354	300	446	325	402
NFKB2	370	571	340	381	457	477	376	362	262	357	729	483	430	484	271	282	321	577	367	401	268	237	595
IL33	81	105	132	54	83	217	158	96	56	68	118	56	213	46	29	64	139	32	958	376	33	533	83
TREM2	155	170	127	161	140	167	156	205	171	180	139	159	203	153	259	417	97	79	137	72	221	59	129
LAMC2	331	4051	930	454	1690	453	1699	673	672	1021	293	600	257	2035	1083	148	437	9615	770	270	6937	1129	1881
AQP9	58	43	49	34	72	256	45	42	56	102	32	61	26	66	79	164	92	83	49	20	138	33	139
PRKCA	85	113	72	230	160	77	48	139	112	94	137	158	69	110	95	68	78	139	63	189	45	54	54
TSLP	51	71	58	22	25	23	53	36	49	39	31	64	24	123	12	94	58	43	63	174	24	66	39
HLA-DOB	36	69	48	19	41	57	27	37	92	55	144	65	38	28	25	27	34	43	37	49	26	24	12
ANGPTL4	475	77	176	182	106	275	206	198	69	214	48	216	154	3064	465	249	151	386	131	184	131	214	1259
TNFRSF25	524	255	267	253	238	114	184	141	298	258	218	399	328	98	89	126	429	357	154	938	216	197	353
MS4A4A	83	214	155	1027	197	539	192	225	83	271	287	97	194	85	854	207	297	55	155	51	208	354	140
CLEC5A	33	63	51	54	51	64	29	38	53	88	55	63	33	58	57	88	76	134	88	19	134	20	99
ITGAM	22	47	27	53	19	34	45	50	64	44	64	44	32	46	45	85	41	34	46	19	37	27	73
MMP9	159	1254	604	1627	1059	673	223	428	103	568	461	708	1086	1703	151	1290	342	1735	169	256	995	221	1630
CD7	38	58	80	50	50	72	78	91	67	47	136	47	160	42	110	55	74	69	138	85	28	76	27
VHL	462	145	174	156	136	97	136	159	302	221	189	280	130	184	122	214	117	138	220	185	84	111	130
OLFML2B	38	109	169	130	186	245	88	150	69	201	190	79	138	170	281	429	126	182	253	45	128	219	175
IL6	23	149	103	61	45	1789	102	103	88	190	113	67	66	208	60	43	177	172	61	32	75	746	65
TNFRSF1A	423	447	454	644	449	509	491	492	417	466	382	445	359	552	555	515	581	1022	526	275	390	519	537
DKK1	17	121	45	120	24	31	47	37	33	45	22	52	37	28	49	30	33	35	32	178	7	22	20
FANCA	181	92	87	144	78	65	131	108	97	190	70	153	84	72	73	158	111	81	48	448	68	97	128
TNF	106	111	57	96	149	67	162	119	149	31	196	99	26	177	61	62	67	80	174	50	181	49	80
LTB	184	384	325	85	166	150	257	180	487	212	1680	242	407	137	106	328	174	89	485	150	123	367	251
PPARGC1B	186	67	88	74	58	50	61	73	173	73	103	148	80	105	63	95	119	71	84	180	44	63	90
RPS6KB1	106	82	117	58	48	61	59	142	166	273	134	151	137	173	83	158	131	123	243	308	120	140	92
CD38	34	69	39	47	39	88	41	37	80	37	172	47	27	22	83	30	44	7	55	48	11	38	21
DTX3L	266	254	293	358	199	187	360	437	427	331	266	301	390	271	352	239	427	483	182	509	363	448	175
TMEM173	267	387	215	505	437	478	301	269	111	275	575	242	197	389	400	261	302	382	250	75	329	249	512
NEIL1	51	79	82	63	37	42	48	56	115	142	87	108	60	36	48	39	54	68	111	413	26	41	35
HELLS	188	94	211	173	74	73	118	92	110	256	166	211	188	142	92	194	200	217	88	505	95	103	145
TGFBR1	276	475	341	291	385	358	383	519	328	345	267	330	378	494	229	276	398	950	506	305	648	457	203
MB21D1	126	141	140	154	197	104	182	252	243	181	155	153	157	111	143	81	119	306	100	246	198	247	83
CCR2	32	70	41	46	35	95	40	40	78	63	117	52	28	26	53	48	78	44	45	22	26	57	44
MSH2	143	99	49	138	121	60	52	196	96	224	92	189	92	93	60	114	114	144	69	511	108	79	131
RAD51	118	55	48	76	150	19	93	73	118	1	36	60	56	92	13	46	127	72	74	88	41	57	41
TNFRSF18	92	78	80	34	46	51	45	53	61	156	143	132	138	31	32	93	96	82	100	640	28	29	69
FCGR3A/B	64	83	100	434	44	133	75	179	31	588	285	84	177	172	918	271	382	137	241	74	136	268	325
STAT1	734	481	605	471	286	244	1128	564	565	333	632	403	707	443	1208	724	2419	502	923	1091	778	978	679
CTSS	128	343	216	811	444	823	437	351	138	153	582	177	297	235	990	341	595	166	187	143	374	288	414
PDK1	324	48	134	52	106	144	58	86	131	207	205	217	87	250	65	171	352	210	168	347	252	100	202
ITGAV	348	576	617	839	1204	620	778	860	558	296	327	449	364	1356	839	856	694	1804	441	272	1147	871	591
ANGPT1	16	83	64	56	34	69	61	39	100	63	42	46	25	40	140	43	68	46	90	88	26	71	91
BCL6B	39	83	57	67	30	125	41	30	60	62	92	67	39	52	43	47	57	30	41	30	26	33	50
CDH2	31	175	80	90	191	19	28	81	47	126	63	66	39	61	146	157	26	62	158	67	57	40	33
CSF3R	135	64	95	165	77	205	52	57	52	170	126	92	85	79	142	75	95	73	184	33	52	75	166
RELB	112	105	117	68	186	160	119	122	91	88	162	103	91	190	140	145	129	221	67	66	120	137	111
CXCL16	261	125	86	162	84	191	79	145	129	168	171	168	125	109	176	132	181	69	221	85	132	44	57
IL6R	416	293	157	148	174	233	195	173	407	209	272	324	174	136	108	85	213	200	124	217	174	151	185
PDGFA	73	116	171	195	232	93	123	213	122	132	90	100	130	167	136	374	77	77	824	177	143	221	126
PIK3R1	81	379	278	208	240	234	158	259	246	241	241	221	211	379	338	581	231	181	158	237	188	264	169
HK1	412	355	339	427	354	293	465	457	283	290	156	331	164	995	462	511	522	562	730	400	542	440	349
AXL	245	685	502	675	840	458	689	387	146	587	317	335	216	366	403	674	136	356	520	517	237	284	270
HK2	532	94	68	89	127	125	135	174	159	117	72	214	93	588	73	164	193	196	91	120	220	264	1398
PDGFRB	259	1429	790	1861	2010	2039	931	801	384	895	1011	731	540	878	1230	1099	313	946	476	382	782	330	1033
FADD	231	235	198	200	211	173	211	248	231	358	210	239	203	237	128	236	128	243	129	172	220	340	248
CD74	7410	10515	6209	11803	6357	11962	11839	6094	3796	6763	19269	5663	7301	3489	10871	6249	11880	2712	9507	5497	7695	5426	5672
RIPK2	52	65	95	61	60	59	183	93	27	88	43	31	98	86	261	115	174	133	123	64	223	211	89
CD45RB	69	123	92	98	65	117	77	71	134	51	155	87	79	64	66	55	84	50	124	49	37	73	35
BAD	300	203	432	203	263	181	353	303	298	469	212	274	252	579	213	519	225	398	1657	386	573	482	614
PKM	1743	2775	1462	2546	1093	1340	1445	1427	1016	3360	1524	2266	1564	2860	1498	1375	3243	3557	1770	2551	2176	2523	8499
KLRB1	24	75	68	42	46	59	27	68	89	80	102	43	91	22	45	76	33	24	238	30	19	95	16
ADORA2A	25	76	44	48	26	49	67	59	77	49	87	56	42	65	34	57	47	53	125	51	37	46	72
IFIT1	115	226	186	307	75	47	399	340	493	86	72	119	504	107	155	541	337	309	138	54	169	839	258
UBE2T	73	58	105	85	117	51	170	125	75	53	18	49	86	67	79	203	72	90	175	144	69	215	64
RPL23	10716	5263	8272	3535	4814	6510	4316	4558	6025	16032	4444	7151	4298	6631	3940	12658	8093	4709	39993	8637	9057	7813	8531
ARG2	42	67	31	48	23	39	38	44	67	57	35	70	53	43	34	67	57	79	38	43	22	34	218
TGFBR2	85	213	155	187	141	188	113	136	140	240	201	117	83	115	260	136	182	184	73	49	136	255	61
CRABP2	4171	198	507	123	495	748	680	485	181	446	545	354	3117	1166	170	437	210	123	1597	133	2709	675	1535
BLK	20	76	38	14	11	18	22	16	52	37	119	41	33	19	17	36	59	19	38	33	22	21	23
CCL14	15	395	67	88	56	400	67	58	26	136	294	36	35	53	168	68	125	16	76	14	27	337	33
CCNB1	458	154	145	198	179	84	229	288	258	277	118	280	211	216	155	200	209	289	200	515	286	220	408
STAT2	240	444	402	761	412	590	372	486	403	488	874	427	571	265	683	466	973	406	248	616	563	442	377
IKBKB	229	185	185	122	207	166	117	138	416	186	229	324	111	123	193	262	276	124	79	733	87	103	152
ZEB2	108	571	311	418	453	523	212	288	133	292	638	225	449	338	402	396	161	164	217	101	255	228	271
LRRC32	61	211	124	44	206	536	151	207	108	88	253	74	179	141	175	296	101	48	323	46	102	201	65
IL22RA1	290	56	74	47	65	42	66	77	99	109	76	118	93	71	24	115	105	101	196	89	178	55	79
ELOB	107	62	85	61	62	44	58	45	48	138	47	85	58	60	30	89	44	64	88	114	72	52	78
ITGA1	49	108	129	85	109	90	79	70	73	87	80	73	73	114	250	150	101	118	100	54	135	48	67
IL24	32	78	20	10	22	130	27	30	63	32	8	42	26	27	12	10	47	245	17	10	35	21	22
PVRIG	66	81	80	45	62	35	71	51	79	29	85	64	73	56	52	51	51	34	237	136	26	44	52
RB1	71	103	185	306	143	193	95	212	199	168	171	139	178	261	280	191	281	204	242	143	242	300	174
SRP54	62	96	67	65	89	91	44	91	96	125	91	98	73	63	84	79	94	90	82	138	60	84	78
ICAM3	52	78	119	59	105	128	72	75	74	114	321	80	94	89	128	90	103	112	115	84	76	100	87
CCR5	27	73	64	63	70	69	43	61	91	62	137	54	45	43	115	75	98	49	61	50	59	80	50
CTLA4	57	119	73	14	72	51	54	93	93	77	200	63	176	35	84	64	120	128	93	77	81	82	33
GLS	815	550	225	334	654	295	583	395	280	672	959	579	259	284	256	601	233	346	460	492	242	333	3324
ITGAE	88	67	85	99	85	105	53	148	111	138	106	115	110	139	127	138	155	95	204	208	122	99	90
MET	182	266	90	272	189	76	127	176	282	119	50	217	43	146	132	74	220	369	106	217	171	125	134
WNT3A	20	22	19	13	12	10	17	29	35	52	50	31	29	18	13	25	20	28	44	47	27	19	28
TYMP	1198	1009	700	780	850	819	1276	644	582	231	1111	588	812	1210	1351	533	3069	792	502	451	1115	1540	1777
IFI16	405	258	150	435	191	308	255	572	213	371	278	304	198	545	458	297	944	526	234	302	411	541	265
PVR	352	190	147	106	188	155	373	233	186	241	95	190	123	164	154	148	72	173	245	300	135	139	143
P4HA2	42	111	46	141	64	44	88	142	89	67	68	93	32	149	44	69	184	284	62	141	139	133	81
BRIP1	142	120	87	101	98	59	82	111	174	160	103	192	72	88	53	102	121	198	39	269	122	64	74
ESR1	22	86	40	21	13	25	15	19	73	60	59	60	38	13	10	39	25	163	51	11	2	19	29
DAB2	50	259	198	503	317	351	141	186	112	190	331	136	95	191	391	297	160	101	254	105	143	180	135
DUSP1	182	807	359	205	240	474	528	790	366	451	109	330	944	541	235	439	908	2546	984	792	299	1952	1106
CD8B	9	23	261	21	26	39	15	1	37	24	70	24	38	20	40	14	71	17	70	62	20	53	182
ACVR1C	227	19	40	45	37	20	53	48	69	26	33	72	49	53	12	36	66	42	96	157	55	36	46
IL15	30	28	103	45	51	39	56	58	56	72	75	48	65	72	67	67	58	67	101	195	88	65	24
KIR3DL1	14	37	22	11	10	13	18	17	62	28	28	36	21	24	15	28	19	36	50	18	24	7	57
CDH1	610	155	143	32	83	127	128	197	408	168	115	352	197	599	103	181	525	662	173	279	567	90	207
HES1	519	121	271	216	224	186	335	203	184	215	126	305	284	332	88	415	203	163	263	955	241	209	491
IHH	49	40	20	13	6	11	19	21	60	57	36	46	23	28	12	31	30	22	75	20	24	18	47
CCL19	40	1143	130	37	227	609	239	160	34	166	3165	108	157	69	16	130	127	215	319	61	54	213	24
C2	51	104	69	193	66	153	61	153	71	142	266	85	196	67	240	132	69	33	113	57	37	74	71
TLR7	53	39	53	93	36	29	40	47	55	80	89	55	68	30	38	76	31	27	163	39	33	41	83
IL2RA	33	58	170	247	40	74	132	39	53	38	109	34	121	52	185	75	154	43	197	23	103	102	59
PRKAA2	39	114	26	12	20	20	28	32	69	33	29	56	38	14	12	94	27	14	59	68	8	11	19
COL11A2	32	47	38	32	46	23	20	40	115	54	52	71	38	19	22	44	15	21	155	139	12	16	50
TNFRSF10D	83	87	79	72	128	107	35	51	48	109	66	96	42	111	68	45	39	64	137	114	44	45	90
SIGLEC8	29	46	24	10	14	16	11	9	59	26	21	35	15	11	14	24	8	6	16	12	5	7	17
PC	49	125	83	76	71	75	152	122	126	122	96	117	81	169	70	89	60	207	133	164	155	67	255
IL17A	13	16	14	9	29	15	14	12	31	0	8	13	28	27	9	15	30	13	22	12	14	6	30
GLI1	41	37	28	13	25	12	21	22	35	57	44	45	18	16	6	523	20	21	38	13	14	14	32
GNG4	76	18	26	11	28	7	13	25	40	49	22	50	35	25	18	57	26	91	33	42	21	15	73
LDHB	280	231	285	346	175	273	135	625	214	780	352	340	574	577	700	775	398	89	485	1176	289	370	125
DTX4	63	104	94	77	200	86	72	68	52	80	103	108	79	82	25	166	18	51	109	122	66	21	81
CD3G	39	22	41	15	27	21	19	45	72	58	86	43	53	33	54	37	31	36	25	57	18	46	16
S100A8	40179	926	886	38	1115	4212	999	714	827	443	1972	991	2371	5201	268	1841	11238	2102	3597	14	46697	1511	1901
ZC3H12A	155	56	94	39	76	98	87	83	118	104	73	118	99	150	52	59	71	131	155	185	106	79	167
IER3	1359	242	424	419	864	1037	481	454	1027	861	335	728	346	779	388	639	572	595	1464	371	1429	1125	13294
CD4	45	124	119	229	130	156	125	93	73	71	259	66	106	87	329	151	134	43	112	41	92	129	145
S100A12	628	111	68	8	23	73	34	64	494	41	57	142	573	195	18	20	81	33	91	10	713	42	85
CD6	35	46	63	33	34	30	51	31	49	27	114	35	77	27	47	45	63	22	81	48	35	56	47
CD163	38	245	223	734	153	562	169	183	103	144	356	89	247	197	1586	148	225	59	183	50	106	272	160
DUSP2	86	78	50	20	68	27	82	67	78	49	50	58	65	44	38	69	33	39	43	109	25	110	86
HERC6	112	82	97	97	37	38	206	192	225	98	86	104	149	99	100	153	207	167	188	198	136	172	80
MRC1	17	133	47	393	48	215	47	95	47	159	141	53	65	43	273	54	138	63	92	14	129	71	74
DLL4	41	64	92	81	68	113	37	62	81	145	70	87	83	71	58	111	34	50	91	71	53	48	64
SAMSN1	28	64	57	92	76	120	47	76	41	72	110	47	72	49	175	61	136	83	43	53	61	94	56
CD28	22	66	42	35	35	43	33	58	55	55	210	39	53	45	37	35	32	26	103	24	26	90	29
TAP2	521	361	239	232	114	143	161	238	314	417	470	400	316	287	419	153	1397	180	299	1270	361	368	283
ICOS	10	32	43	11	30	12	34	16	10	24	45	9	40	14	43	28	23	27	32	7	35	74	28
TNFSF12	116	226	223	362	408	329	285	298	109	183	209	144	160	321	264	373	125	141	313	141	233	298	169
IFITM2	123	489	567	407	322	1355	387	343	344	310	649	201	321	524	1206	600	566	329	1803	53	330	580	290
DNMT1	1760	816	547	519	602	710	431	694	743	1822	613	1445	498	1073	401	882	555	1022	373	972	549	425	854
TNFSF8	19	54	40	22	15	50	22	26	53	99	67	38	28	26	54	44	41	35	103	22	16	44	57
TGFB2	22	81	60	82	48	96	42	63	62	44	45	69	60	83	49	110	82	185	60	46	22	41	69
TMEM140	76	132	75	116	72	73	91	93	105	82	136	88	116	39	107	116	108	62	58	60	57	69	65
COL11A1	34	163	158	9	244	249	61	247	96	290	260	104	150	484	114	1316	88	302	149	76	200	253	100
GIMAP6	52	125	62	154	103	195	93	133	71	62	103	57	65	63	132	64	71	33	66	42	45	130	19
IRF4	99	89	108	26	178	197	96	94	121	99	1196	122	127	91	60	43	188	216	126	152	226	105	113
BNIP3	746	335	500	379	355	187	395	466	1160	676	483	731	459	367	161	565	200	456	875	666	286	403	565
FPR3	89	176	143	489	155	208	140	152	143	85	129	115	156	91	180	261	186	80	291	49	108	129	124
HLA-C	4343	4885	2287	1977	2983	1983	2490	2246	4462	2007	2098	2984	2069	1571	3888	1791	4152	1871	5139	3063	2594	2089	3164
VEGFC	93	166	92	442	106	79	136	133	45	260	112	78	103	42	156	88	141	235	172	33	210	140	75
SIGLEC1	48	144	104	455	70	132	197	148	122	88	194	70	203	39	291	188	169	40	204	51	54	216	182
BID	49	55	62	109	61	64	57	70	72	27	65	72	77	94	45	95	123	77	89	80	56	56	97
MAPK10	27	42	21	29	3	16	23	17	48	35	20	29	26	13	37	20	32	11	28	12	9	10	11
FCN1	16	53	29	33	30	172	36	45	52	97	113	41	33	28	27	24	32	46	48	19	27	81	83
H2AFX	143	94	89	145	52	89	74	57	65	173	95	119	60	64	79	63	96	45	70	207	35	77	76
CBLC	240	35	49	10	39	19	34	31	96	39	16	89	47	68	21	50	27	135	46	39	48	9	43
CASP3	112	134	68	168	142	169	65	153	138	161	133	147	85	96	126	87	135	130	62	87	143	95	108
PIAS4	95	100	134	60	80	54	67	83	125	185	143	139	117	134	123	168	171	217	120	186	139	95	221
HLA-DRA	342	1236	989	1584	879	1832	1095	646	463	437	3000	489	1303	374	2399	701	1812	427	687	404	597	740	474
ULBP2	219	70	65	107	81	22	62	54	175	48	63	111	60	59	35	36	103	93	119	50	254	51	152
CASP1	143	206	270	339	74	138	242	192	207	149	185	177	269	309	196	190	198	100	314	254	105	243	99
MS4A2	23	44	45	22	40	29	24	37	99	20	97	48	64	35	22	61	25	34	44	22	20	22	34
HSD11B1	40	159	49	37	116	205	110	73	37	57	180	47	73	32	104	45	32	48	55	26	28	44	50
GAS1	94	543	193	72	427	659	322	326	504	201	282	330	216	309	69	346	61	303	167	274	95	230	576
FUT4	49	85	67	125	140	85	90	131	82	89	142	95	58	105	94	158	54	84	131	123	65	65	144
CSF1	74	175	189	945	234	197	358	166	154	127	268	134	171	75	217	185	112	80	167	141	159	156	280
FAM30A	48	22	23	11	68	171	27	41	60	97	149	54	19	22	21	40	21	28	55	31	67	17	48
ITPK1	297	171	115	120	124	107	78	131	176	191	158	267	76	286	97	219	169	132	153	211	81	106	212
BCAT1	36	62	93	194	79	88	76	152	96	187	88	78	60	116	207	301	62	95	334	58	92	82	85
CD80	60	96	94	91	80	56	107	72	96	70	129	75	124	39	40	90	48	88	175	45	83	53	85
C1QB	283	626	554	2728	389	827	986	518	191	409	459	214	1047	148	2105	579	420	87	592	159	359	431	191
RELN	32	126	26	49	44	50	22	49	81	47	50	60	22	28	36	31	11	26	55	13	9	14	13
ICAM5	102	69	46	56	61	28	13	26	67	519	48	155	41	11	18	67	22	55	113	211	21	19	295
MAML2	14	42	39	79	88	47	73	77	105	2	65	33	77	85	60	73	34	22	71	24	32	24	74
OLR1	28	58	51	24	56	28	48	41	21	66	26	34	35	89	62	178	19	56	44	13	157	16	45
NFKBIE	51	53	76	85	63	40	25	38	79	81	105	79	41	52	47	103	60	44	62	47	44	46	57
WNT11	50	46	25	14	20	36	36	31	77	15	42	46	31	24	10	48	28	13	20	36	10	18	13
LILRA3	22	47	40	66	40	119	40	29	82	27	24	43	20	26	16	37	20	42	40	11	14	29	30
TNFSF13B	23	43	30	71	57	42	41	57	61	33	50	38	36	23	85	34	48	26	56	66	45	37	54
TDO2	65	184	138	42	53	127	112	109	115	197	177	108	133	908	319	28	80	399	73	33	499	129	232
MAP3K5	194	65	87	165	84	179	102	121	325	105	105	177	81	112	129	54	178	81	75	202	193	72	100
HLA-F	1010	1561	992	1176	1029	833	885	1854	3604	1547	1912	2002	1592	852	1752	1309	796	731	778	3029	562	729	953
CD3E	41	51	51	30	61	49	49	120	92	91	78	41	109	25	108	83	38	48	117	43	38	107	27
RRM2	533	419	236	436	213	285	371	279	430	611	150	485	175	299	217	165	294	299	158	663	361	345	551
C7	7	36	29	48	14	48	13	48	35	48	48	14	17	52	1375	19	70	10	125	21	10	84	14
TNFRSF14	60	127	84	342	128	175	102	121	107	135	398	132	120	58	147	95	167	83	99	136	103	92	242
FCGRT	117	441	292	876	424	680	388	483	147	406	605	236	460	350	1151	347	346	174	316	439	238	527	637
WNT2	22	74	54	13	61	31	20	30	57	43	74	38	26	44	17	71	28	54	81	13	37	63	30
MICB	33	57	57	127	122	66	66	119	90	74	83	62	43	47	53	35	21	51	79	109	52	73	20
HMGA1	742	194	329	345	381	125	198	255	185	235	242	332	255	447	387	413	403	130	2013	1085	239	223	495
IL21R	20	70	27	21	12	28	35	48	70	77	89	41	45	20	29	39	22	18	53	31	14	40	23
CD300A	27	51	29	193	25	64	55	76	69	53	97	54	36	43	106	88	123	36	54	33	42	52	97
TWIST1	34	138	104	159	115	212	29	140	117	177	110	129	269	121	49	165	26	66	104	43	56	74	89
IL1RN	749	48	68	24	82	133	141	64	33	94	88	112	128	358	11	162	55	203	101	10	415	54	519
CXCL1	1298	109	269	132	58	226	468	196	160	531	79	164	249	697	257	26	131	761	371	28	1451	270	84
SFXN1	147	119	53	138	99	116	72	213	113	222	148	170	86	122	101	90	194	160	107	263	142	117	127
GNLY	22	58	108	58	57	271	141	109	268	31	195	52	224	24	231	72	316	50	165	221	35	198	74
NID2	122	434	266	133	732	414	163	283	113	364	342	192	256	405	668	736	114	195	271	110	279	194	428
NECTIN1	1736	355	327	624	196	362	149	337	418	667	299	1150	478	1273	180	198	1189	683	273	1288	618	255	693
SERPINA1	23	53	117	530	71	76	92	89	65	52	85	55	70	158	148	73	47	81	51	25	113	70	32
PDGFB	34	67	45	50	35	60	54	59	58	67	43	46	44	77	96	66	57	30	78	47	59	78	103
HLA-B	24179	14707	16041	8928	17480	9184	10971	4881	10471	7059	12224	10927	9105	6172	7024	10731	31290	5205	39743	15954	21092	14467	23071
VCAM1	14	192	136	92	92	136	74	96	106	87	244	74	128	99	150	149	96	106	48	52	80	103	47
HLA-DPB1	412	720	609	663	433	853	858	497	431	420	1350	357	592	325	771	179	642	305	1926	348	846	441	178
HLA-DOA	43	69	61	46	57	35	34	50	88	57	60	59	53	35	70	73	53	43	86	52	49	33	31
GBP2	161	377	253	187	177	267	636	256	228	168	299	162	225	101	427	335	592	165	173	404	248	272	84
ATM	50	153	170	211	168	182	132	207	136	130	269	126	166	185	172	145	92	87	82	217	139	137	36
PSMB8	468	285	341	391	207	251	349	335	317	310	494	328	377	302	490	365	700	194	329	594	207	486	240
MLH1	316	273	140	232	204	205	153	253	362	241	261	326	182	133	152	183	147	188	195	192	91	115	160
PLA1A	20	88	20	23	30	32	13	43	64	45	45	45	26	29	33	45	26	27	96	16	21	19	40
NT5E	62	172	198	168	248	212	166	162	106	139	57	84	111	148	220	185	190	169	293	146	299	350	116
PALMD	307	590	212	224	346	321	354	202	476	222	132	260	265	86	171	265	230	253	419	85	322	243	850
UBA7	145	268	193	402	292	194	235	325	479	161	368	232	221	79	222	237	182	90	432	364	128	185	107
PIK3CD	82	185	159	202	165	132	160	259	314	253	309	192	136	151	171	173	188	507	251	166	150	277	210
NOD2	404	56	110	48	70	118	168	78	113	68	159	113	140	184	50	77	115	112	85	39	219	88	120
CEACAM3	44	43	33	28	42	45	35	37	92	27	50	50	22	32	21	30	24	39	87	26	17	25	33
RIPK3	56	36	63	47	49	71	36	67	62	117	85	74	36	109	56	54	46	74	21	87	53	59	15
IL1R2	110	56	99	45	85	516	108	72	83	117	71	72	118	96	144	42	57	107	64	23	254	38	50
JAK1	204	535	218	261	334	458	196	340	331	343	631	374	327	373	304	293	220	288	258	152	242	202	494
ENO1	4567	2769	2284	3134	1870	1964	3132	1808	2787	3136	1409	3250	1796	1833	1389	2886	2335	4060	2622	1754	1695	1968	5291
LILRA1	29	24	41	63	26	30	34	24	48	25	54	32	39	19	35	27	31	26	77	19	20	26	49
BBS1	53	86	95	111	85	60	63	82	106	166	82	115	58	78	67	93	60	84	93	244	109	56	71
MYD88	1427	422	480	445	358	470	836	419	555	375	577	479	451	366	289	520	412	309	1389	197	343	421	412
CXCR3	21	27	19	20	17	27	23	32	32	28	95	24	35	18	38	25	41	26	47	15	14	38	48
CD1C	22	65	34	19	11	20	49	31	86	33	138	39	29	26	12	48	44	38	27	13	20	49	19
TLR9	34	50	36	32	32	28	36	36	103	35	139	59	28	28	21	36	29	32	64	41	19	27	43
CCL7	45	33	42	38	26	96	46	25	61	57	45	47	26	27	14	48	16	18	70	17	22	25	41
CPA3	34	95	58	38	32	112	15	55	77	50	125	80	126	56	25	96	109	123	68	16	18	34	21
SH2D1A	28	65	61	30	37	42	53	57	33	62	200	32	78	40	79	52	64	41	134	40	27	118	34
CCR4	17	41	20	7	29	38	29	33	27	33	119	21	21	27	35	22	35	46	72	13	19	66	56
HDAC4	404	219	83	106	214	135	137	119	109	92	81	155	99	98	82	89	72	84	35	64	85	79	78
POLD1	192	68	75	83	65	38	77	83	147	141	76	166	44	87	61	140	79	106	91	265	40	49	109
PTPN11	886	461	631	320	445	459	518	416	636	562	338	592	522	566	434	589	571	486	763	734	576	462	551
JAK2	200	184	227	216	277	220	363	221	365	126	377	188	148	121	438	268	273	105	133	284	177	189	111
WNT10A	75	347	83	10	90	68	45	92	337	92	172	144	198	131	52	49	60	47	40	113	171	103	135
ITGB2	132	334	213	724	273	502	399	250	95	269	616	181	304	264	691	358	330	146	343	122	282	277	1278
TYMS	579	279	141	230	167	207	144	289	237	569	214	444	224	243	173	158	122	192	173	418	119	107	202
KAT2B	224	216	132	271	145	131	133	155	136	210	281	202	154	139	171	134	234	114	73	164	192	146	136
ITGA6	249	1200	518	304	273	220	273	371	870	289	242	456	515	834	451	44	1121	2578	769	492	1068	898	519
TBX21	50	43	44	21	38	25	38	41	85	41	33	47	38	35	35	47	22	45	85	39	18	38	48
BRCA1	73	84	110	81	54	33	64	84	156	128	44	107	84	64	46	101	86	157	80	170	79	95	41
COL17A1	430	3556	1242	11	913	881	1027	1019	2187	1248	674	632	1222	3435	1127	621	3929	15342	2968	712	10226	8040	6735
BIRC3	35	44	47	33	27	41	83	46	67	36	123	36	28	48	40	41	46	50	119	21	28	81	45
KRAS	304	121	211	133	142	159	183	302	159	219	149	187	264	262	92	302	177	226	897	293	159	220	64
IL11RA	31	140	56	120	96	50	43	65	97	29	147	90	66	37	28	99	60	59	94	60	20	34	68
SIRPA	87	143	98	274	129	353	88	205	201	151	136	156	106	132	112	163	345	206	132	77	260	164	86
CEBPB	2313	1588	1211	588	1614	1673	1316	1619	1557	1569	526	1455	1268	2203	877	1506	910	2485	2852	770	1963	1372	1879
VTCN1	35	35	39	21	35	22	28	49	101	50	25	53	33	60	27	106	20	49	51	33	34	34	63
SGK1	1774	1074	566	196	1442	760	1381	1200	1549	609	392	913	1008	636	475	934	915	2022	1313	1196	645	2094	4951
NLRC5	256	157	126	140	102	99	207	218	168	213	317	203	172	111	180	177	404	137	118	731	124	204	112
CCL8	66	67	66	57	32	39	181	76	70	61	66	31	33	30	59	178	74	53	1478	14	31	183	55
TRAF1	82	135	116	63	243	85	106	99	66	96	450	103	127	63	103	73	59	69	85	284	56	84	72
ADAM12	51	457	222	149	625	383	94	367	80	391	750	166	398	506	315	629	88	238	218	62	276	317	343
MMRN2	125	305	147	147	143	455	140	182	144	161	278	169	224	205	173	101	138	76	161	130	110	148	99
PTGS2	60	57	125	38	40	269	46	67	894	96	39	145	78	88	28	122	58	156	94	24	58	69	58
SMAD5	228	96	157	134	151	103	61	95	64	284	119	143	104	167	92	168	138	106	200	165	150	174	121
LCK	32	43	30	30	21	46	38	88	65	126	166	48	41	41	100	48	108	47	116	104	38	108	51
ITGB3	32	34	68	63	35	86	38	52	55	117	65	54	61	65	33	99	40	50	74	32	84	59	48
FCGR2B	37	145	71	295	67	224	61	74	97	142	223	94	60	47	155	197	149	55	92	19	57	70	161
NRAS	778	383	452	364	433	382	451	396	143	545	306	299	764	461	216	350	412	328	1157	362	748	930	622
IL34	24	44	49	42	30	74	24	44	105	53	73	60	39	49	30	89	42	32	58	34	16	48	39
LAMA1	59	40	49	194	66	59	39	45	79	54	23	93	38	38	15	66	17	22	48	103	29	19	58
CLEC4E	33	29	32	22	21	33	26	24	95	18	23	38	28	21	23	34	28	41	87	16	10	18	44
IL18R1	32	61	66	25	35	103	35	49	85	82	89	54	95	44	56	65	45	44	40	29	40	58	37
MFNG	50	85	112	110	104	120	86	69	64	84	127	53	70	61	117	94	58	29	224	49	55	147	68
TTC30A	54	62	63	40	53	44	52	41	87	128	42	85	23	56	29	72	36	48	95	141	112	30	69
TNFRSF10C	38	46	38	36	38	95	23	30	47	64	37	53	28	34	43	27	39	61	21	31	20	30	33
UBB	1039	1676	2095	2037	1343	1526	1231	1522	2316	1862	1510	1741	1785	1798	1700	1587	1132	1194	2711	1840	1473	1347	1318
PUM1	260	191	252	312	275	225	296	199	165	240	289	233	246	230	235	258	230	236	173	269	268	223	420
TLK2	138	91	99	130	145	124	127	245	143	119	111	129	146	169	127	143	138	139	138	211	190	149	79
DNAJC14	263	192	272	261	249	245	285	314	406	294	276	369	216	339	195	371	195	260	274	691	189	195	262
SF3A1	381	346	361	273	266	309	297	270	256	403	415	371	433	426	368	341	391	492	244	317	270	317	584
POLR2A	1118	1037	481	967	756	1031	682	878	1186	860	796	1342	465	853	554	577	1227	1162	485	1093	972	473	1089
SDHA	259	308	197	285	222	304	192	215	208	268	309	306	154	230	236	150	395	269	333	498	152	197	255
STK11IP	28	43	45	39	44	44	54	34	30	33	46	27	36	32	44	38	37	29	55	27	48	51	35
NRDE2	61	56	62	89	42	65	49	49	82	93	70	99	37	84	48	69	73	75	55	101	53	39	93
TBP	98	107	108	113	102	93	77	142	251	239	93	175	104	102	104	82	72	229	114	173	142	75	105
OAZ1	970	809	701	727	706	836	726	662	916	1151	884	849	552	462	749	691	862	947	450	501	863	643	510
TBC1D10B	201	103	147	113	156	106	87	118	193	117	71	146	101	111	72	158	103	118	357	121	109	106	76
GUSB	145	128	133	170	126	138	101	114	146	139	150	159	127	115	161	105	126	109	100	163	94	83	104
PSMC4	211	195	118	158	100	159	155	232	197	186	213	245	181	237	202	212	306	310	82	223	108	127	172
TFRC	256	194	217	232	177	276	163	223	356	316	180	365	258	305	129	258	266	277	138	418	270	210	428
ABCF1	208	209	218	178	197	199	144	208	283	262	233	300	241	312	184	212	140	168	131	358	181	148	239
TMUB2	109	227	155	278	125	152	148	237	327	183	198	204	212	106	133	154	157	167	418	195	129	133	112
MRPL19	162	142	98	77	104	105	122	130	111	66	68	113	142	188	117	155	138	123	79	92	61	160	165
G6PD	126	140	164	220	72	135	75	140	244	387	147	255	141	177	135	159	169	216	138	253	112	115	147
ERCC3	227	157	162	199	177	193	145	189	216	286	181	280	131	264	148	147	148	210	140	381	203	121	215
