# Supplementary material for: Sex as a Predictor of Response to Immunotherapy in Advanced Cutaneous Squamous Cell Carcinoma
Source: Cancers (Basel). 2023 Oct 17;15(20):5026. doi: 10.3390/cancers15205026 (PMC10605413; doi:10.3390/cancers15205026)
Supplement: Supplementary file 1 [file cancers-15-05026-s001.zip › File S2 - Differential Gene Expression.csv]

Gene	Rowmean_exp_female	Rowmean_exp_male	baseMean	log2FoldChange	lfcSE	stat	pvalue	padj	up_in_female	threshold
CCNO	10.04814245	19.10040914	16.73894826	-0.757828238	0.50108324	-1.512379935	0.130437236	0.321583769	FALSE	FALSE
MYC	887.5654127	1066.684327	1019.957653	-0.265657394	0.659650209	-0.402724641	0.687150804	0.808639261	FALSE	FALSE
CD79A	25.16273363	52.62422564	45.46035816	-1.039300486	0.565386308	-1.838213042	0.066031019	0.20898474	FALSE	FALSE
FSTL3	145.4388878	221.3034694	201.5127089	-0.602523311	0.598908234	-1.006036112	0.314398199	0.533120986	FALSE	FALSE
VCAN	1050.340881	1397.833309	1307.183111	-0.41258577	0.693856452	-0.594626986	0.552092838	0.715675901	FALSE	FALSE
CX3CL1	96.93800673	138.3726968	127.5636472	-0.528444597	0.529305924	-0.998372723	0.318098655	0.535331907	FALSE	FALSE
ERBB2	130.2539684	160.4914697	152.6034259	-0.302841544	0.515158375	-0.587861052	0.556625561	0.719130339	FALSE	FALSE
FAM124B	18.27063817	30.28639002	27.15184606	-0.561046118	0.402580995	-1.393622963	0.163431491	0.365969034	FALSE	FALSE
AKT1	674.401155	475.8083417	527.6151626	0.499184752	0.616145465	0.81017354	0.417840443	0.622627605	TRUE	FALSE
KDR	49.71722205	47.73575092	48.25265643	0.059475553	0.350072516	0.169894951	0.865092752	0.933611084	TRUE	FALSE
EGF	9.655241322	20.05279201	17.34038748	-1.011698636	0.598217958	-1.691187339	0.090801028	0.257995542	FALSE	FALSE
MAGEA12	8.737342764	12.21498697	11.30777543	-0.35970867	0.574747115	-0.625855547	0.531409694	0.697079156	FALSE	FALSE
IFNA1	26.21688895	11.93707064	9.837278187	-1.405136348	0.606999159	-2.314890106	0.020618947	0.111806966	FALSE	FALSE
TGFB3	248.0033688	808.0598469	661.9581569	-1.703050684	0.696813181	-2.444056357	0.014523158	0.096648217	FALSE	FALSE
MFGE8	500.867873	274.1911817	333.3242316	0.860091893	0.511501038	1.681505664	0.092664737	0.260408203	TRUE	FALSE
CXCL2	247.0392932	157.8589788	181.1234086	0.639801567	0.564020504	1.134358701	0.256644115	0.472765476	TRUE	FALSE
CCND2	305.7512177	126.1748089	173.0208286	1.262584013	0.605211156	2.086187607	0.036961632	0.153840308	TRUE	FALSE
PDZK1IP1	91.66680801	335.8762993	272.1694755	-1.874709519	0.787452615	-2.380726769	0.017278523	0.103135367	FALSE	FALSE
JAG2	39.03126526	91.03986425	77.47240365	-1.244467837	0.578175266	-2.152405869	0.031365402	0.142284101	FALSE	FALSE
C5	33.23537437	55.38735828	49.60857987	-0.727838419	0.483749122	-1.504578274	0.132432535	0.323723976	FALSE	FALSE
CD79B	7.856970996	10.95750367	10.14866906	-0.384250358	0.53201338	-0.722256943	0.47013652	0.649763841	FALSE	FALSE
CXCR2	25.09820663	37.28174421	34.10343006	-0.467185233	0.496438258	-0.941074195	0.346666839	0.565197435	FALSE	FALSE
PSMB10	166.3862164	211.808216	199.9589987	-0.355751608	0.457794179	-0.777099457	0.437100095	0.639318201	FALSE	FALSE
ZEB1	135.4005268	68.10457146	85.66003807	0.959675053	0.551268879	1.740847505	0.081710312	0.241830332	TRUE	FALSE
ANLN	216.1115885	150.7370837	167.7913024	0.501411608	0.535345195	0.936613633	0.348957337	0.565197435	TRUE	FALSE
TAF3	11.99280706	17.32477728	15.93382853	-0.464037446	0.372178058	-1.246815703	0.212465081	0.433947249	FALSE	FALSE
CD276	596.4038461	308.0717265	383.2888011	0.944872004	0.514740772	1.835626893	0.066412857	0.20898474	TRUE	FALSE
ICAM1	327.0098908	149.86879	196.0795119	1.106996162	0.520826293	2.125461364	0.033548135	0.144811629	TRUE	FALSE
IL16	90.45321618	90.12032943	90.20716945	-0.006842518	0.409290841	-0.016717985	0.986661599	0.995427063	FALSE	FALSE
CXCL3	73.0595709	19.25028271	33.28748833	1.996888498	0.441577164	4.522173387	6.12E-06	0.001571002	TRUE	TRUE
PRR5	58.35555718	71.16206135	67.82123417	-0.308190426	0.310118102	-0.993784059	0.320328008	0.536201231	FALSE	FALSE
CTSW	13.9347907	27.73593564	24.13563696	-0.993598863	0.376946578	-2.635914267	0.008391093	0.075129553	FALSE	FALSE
CXCR4	183.697834	137.7475665	149.7345928	0.396982199	0.482348402	0.82301962	0.410496836	0.617348758	TRUE	FALSE
IFNGR2	542.4927346	658.9959293	628.6037916	-0.282015199	0.571361324	-0.493584684	0.621599519	0.765810608	FALSE	FALSE
CDH11	475.4314457	313.2528244	355.5602908	0.596949007	0.534571284	1.11668738	0.264128016	0.483084494	TRUE	FALSE
COL6A3	2094.700663	621.6552043	1005.927933	1.749769324	0.721783014	2.424231784	0.015340811	0.096713757	TRUE	FALSE
GZMK	19.39195274	56.63243233	46.91752461	-1.539118572	0.456135562	-3.37425691	0.000740153	0.021218995	FALSE	TRUE
IRF2	112.9490694	227.0944917	197.317425	-0.990733114	0.479187411	-2.067527425	0.038684483	0.154647034	FALSE	FALSE
RPL7A	4008.698387	3238.124889	3439.144062	0.307500426	0.712353134	0.431668524	0.665982347	0.796283241	TRUE	FALSE
GPR160	38.8154682	37.21830781	37.63495835	0.082071648	0.393899794	0.208356667	0.834950488	0.910640051	TRUE	FALSE
MICA	54.68058298	46.41630594	48.5722043	0.230490789	0.374588605	0.61531714	0.5383453	0.704975988	TRUE	FALSE
TAPBPL	71.54150521	79.02429989	77.07226649	-0.164242707	0.32573623	-0.504219953	0.614106821	0.760460504	FALSE	FALSE
CXCL14	3396.548438	2606.582807	2812.660798	0.381554381	0.893408402	0.427077225	0.669323081	0.799036856	TRUE	FALSE
CD14	481.7249615	247.5495275	308.6387712	0.952844216	0.531975978	1.791141433	0.073270602	0.2241994	TRUE	FALSE
IL18	29.2564865	31.23519513	30.71901027	-0.115425865	0.426209666	-0.270819445	0.786529904	0.885969605	FALSE	FALSE
CLEC14A	65.06352854	49.99403674	53.92520851	0.349233469	0.405895074	0.86040332	0.389566757	0.598434522	TRUE	FALSE
HMGB1	41.41283292	30.36659434	33.2482218	0.396686862	0.402913089	0.984546974	0.324846647	0.541411079	TRUE	FALSE
KIF2C	34.63288153	35.81646483	35.50770397	-0.068114789	0.40813605	-0.16689236	0.867454745	0.934182033	FALSE	FALSE
RNLS	20.30982916	22.16641812	21.68209056	-0.083518033	0.400816611	-0.208369691	0.83494032	0.910640051	FALSE	FALSE
RPTOR	75.59598629	84.47168693	82.15628676	-0.188416956	0.423779089	-0.444611262	0.656600707	0.790283686	FALSE	FALSE
CD68	422.6852407	424.444839	423.9858134	-0.005156606	0.447246109	-0.011529682	0.990800848	0.995974743	FALSE	FALSE
CCL13	26.62299907	24.86746645	25.32543148	0.121942498	0.458152461	0.266161395	0.790114913	0.885969605	TRUE	FALSE
CYBB	357.4986194	275.7407979	297.0689253	0.367669065	0.488966476	0.751931028	0.452092538	0.64541913	TRUE	FALSE
PLA2G2A	92.50315192	150.4315346	135.3197826	-0.705469812	0.950731385	-0.74202853	0.45807005	0.646576384	FALSE	FALSE
FGF13	15.01484129	16.82017211	16.34921625	-0.003891876	0.535056238	-0.00727377	0.994196422	0.997674344	FALSE	FALSE
CNTFR	6.90815711	20.03923669	16.61373767	-1.527492861	0.490224721	-3.115903368	0.001833824	0.031824424	FALSE	TRUE
CD244	9.729838715	21.48139623	18.41577253	-0.961731759	0.405175352	-2.373618619	0.017614734	0.103529185	FALSE	FALSE
CSF2RB	61.53706996	79.42488834	74.75850094	-0.370281586	0.39515487	-0.937054342	0.348730606	0.565197435	FALSE	FALSE
MAP3K7	280.8639745	345.3746619	328.5457869	-0.303745934	0.447630838	-0.678563469	0.497414496	0.669596437	FALSE	FALSE
FASLG	7.85631798	18.47391029	15.7041036	-1.078175128	0.418712856	-2.574974982	0.010024734	0.080782086	FALSE	FALSE
CD209	126.9117049	55.92844053	74.44581385	1.169930949	0.567221782	2.06256351	0.039154118	0.154647034	TRUE	FALSE
IRF7	146.2921319	112.0396372	120.9750706	0.366456258	0.450624677	0.813218354	0.416092878	0.622627605	TRUE	FALSE
PTCD2	38.84063447	38.14373825	38.32553726	0.070964951	0.395170367	0.179580649	0.857481798	0.928637108	TRUE	FALSE
PIK3R2	262.1539453	1014.898576	818.5304117	-1.952683011	0.627095073	-3.113854811	0.001846603	0.031824424	FALSE	TRUE
LILRA5	44.18160994	39.2123597	40.50868585	0.253491943	0.429971581	0.58955511	0.555488955	0.718868059	TRUE	FALSE
IL32	288.2845087	233.4096955	247.7248642	0.297868327	0.574173938	0.518777164	0.603916144	0.752452154	TRUE	FALSE
CCND3	90.07592775	112.3018916	106.5038141	-0.329054188	0.331636209	-0.992214297	0.321093	0.536315856	FALSE	FALSE
BIRC5	147.5193166	187.9803309	177.4252837	-0.35904763	0.453704279	-0.791369282	0.42872853	0.636071229	FALSE	FALSE
LGALS9	109.4201591	126.21129	121.830995	-0.21416627	0.367156897	-0.583309946	0.559684668	0.721122539	FALSE	FALSE
RASAL1	18.96241881	55.67224122	46.09576581	-1.510351055	0.56325998	-2.681445707	0.007330481	0.071448991	FALSE	FALSE
PDCD1LG2	40.75268791	38.61159536	39.17014124	0.076839326	0.358773826	0.21417205	0.830412891	0.910640051	TRUE	FALSE
IL11	63.03394716	51.2785796	54.34519722	0.324354358	0.398404362	0.814133551	0.415568447	0.622627605	TRUE	FALSE
PRKX	5.719765	22.01005641	17.76041517	-1.701729512	0.513112425	-3.316484708	0.000911576	0.021934792	FALSE	TRUE
SNCA	56.21671034	23.45534552	32.00178851	1.228999522	0.407106903	3.018861907	0.002537262	0.036552048	TRUE	TRUE
ADGRE1	11.14665487	13.73944301	13.06306349	-0.188170898	0.633672727	-0.296952811	0.766502536	0.87051173	FALSE	FALSE
PSMB9	134.305918	254.0632141	222.8221803	-0.926296071	0.465722352	-1.988944842	0.046707291	0.1729068	FALSE	FALSE
RUNX3	70.94395821	73.19811641	72.61007514	-0.070503803	0.446869488	-0.157772693	0.874635917	0.937980022	FALSE	FALSE
PGPEP1	26.60701474	55.52007884	47.97754038	-1.043275451	0.414308149	-2.518114728	0.011798488	0.086522248	FALSE	FALSE
MELK	74.36397783	107.680935	98.98955484	-0.538005453	0.37439816	-1.436987439	0.150721563	0.348515325	FALSE	FALSE
ISG15	385.5120167	1388.873109	1127.126737	-1.846690493	0.597802368	-3.089132114	0.002007422	0.032887544	FALSE	TRUE
EIF2B4	63.81484933	53.8375436	56.44031901	0.20937103	0.345480412	0.606028657	0.544495724	0.71179269	TRUE	FALSE
IRF9	262.3985054	178.6741314	200.5152724	0.537045168	0.408032459	1.316182467	0.188112807	0.400382925	TRUE	FALSE
IL1A	290.3919258	55.37878244	116.686559	2.379623337	0.811245601	2.93329583	0.003353842	0.041652549	TRUE	TRUE
FCRL2	7.310722481	17.67400232	14.97053802	-1.147183096	0.556088673	-2.06294994	0.039117385	0.154647034	FALSE	FALSE
EIF4EBP1	572.8899564	445.5673536	478.7819457	0.359572368	0.604143212	0.595177371	0.551724915	0.715675901	TRUE	FALSE
LTBP1	371.1531843	213.573737	254.6814189	0.790734965	0.563031487	1.404424056	0.160192612	0.364283658	TRUE	FALSE
CD40LG	10.91489193	32.78707375	27.08128719	-1.488495698	0.469688873	-3.169109984	0.001529065	0.030941705	FALSE	TRUE
HEY1	77.8491916	44.10750138	52.90968144	0.824661951	0.370213253	2.22753222	0.025911725	0.124700176	TRUE	FALSE
HLA-DQA1	168.8221572	209.3524543	198.7793333	-0.309664141	1.152231297	-0.268751719	0.78812075	0.885969605	FALSE	FALSE
PRLR	12.85591858	9.308518534	10.23392724	0.496368969	0.488560866	1.015981844	0.309638033	0.527480719	TRUE	FALSE
TNFRSF11A	40.65891537	34.18939703	35.87709746	0.300150702	0.380335209	0.789174115	0.430010249	0.636745945	TRUE	FALSE
AREG	167.4584702	112.8810269	127.1186208	0.560930176	0.580661622	0.966019027	0.33403466	0.551404715	TRUE	FALSE
BBC3	47.72765554	60.48381394	57.15612044	-0.35646953	0.336204096	-1.060277178	0.289018518	0.508091916	FALSE	FALSE
EDN1	52.73930224	58.25363376	56.81511249	-0.134770484	0.391296494	-0.344420373	0.73053017	0.844826058	FALSE	FALSE
PARP12	183.2834427	105.3788138	125.7017605	0.778440407	0.510415116	1.525112369	0.127231073	0.318077681	TRUE	FALSE
PIK3CG	43.09568855	35.32232256	37.35015717	0.260990518	0.362976559	0.719028575	0.472123313	0.649763841	TRUE	FALSE
IL4	6.612436705	16.09068679	13.61809981	-1.222118778	0.559801606	-2.183128388	0.029026357	0.136755457	FALSE	FALSE
F2RL1	137.5340352	82.01162652	96.49573314	0.720801151	0.484086201	1.488993383	0.136489111	0.328277626	TRUE	FALSE
CXCL6	22.97760618	23.73023649	23.53389815	-0.030480761	0.523186563	-0.058259831	0.953541664	0.9724862	FALSE	FALSE
TNFSF18	8.956225585	16.1429884	14.26818071	-0.760094922	0.570006689	-1.333484214	0.182372952	0.393353427	FALSE	FALSE
JAK3	79.86530825	103.7195835	97.49672912	-0.38231933	0.336681324	-1.135552533	0.256143884	0.472765476	FALSE	FALSE
NKG7	69.80513622	130.2059084	114.4491852	-0.913419305	0.491442129	-1.858650795	0.063076652	0.204921492	FALSE	FALSE
TAPBP	524.5123529	555.9153945	547.7232967	-0.087560137	0.517778005	-0.169107487	0.865712096	0.933611084	FALSE	FALSE
MTOR	117.8340108	88.13863313	95.88525339	0.391830796	0.349518302	1.121059453	0.262262556	0.480814686	TRUE	FALSE
SELP	18.78940896	28.96697201	26.31195556	-0.540762417	0.530637667	-1.019080345	0.308164825	0.527355545	FALSE	FALSE
HLA-E	1063.1329	1357.247318	1280.521818	-0.353420747	0.547871052	-0.645080162	0.518875239	0.69123518	FALSE	FALSE
GOT1	73.58671127	71.10733106	71.7541259	0.037514553	0.357898535	0.104818963	0.916519463	0.954966152	TRUE	FALSE
SMAP1	123.6604797	137.3524895	133.7806608	-0.171702932	0.381784174	-0.449738214	0.652899214	0.789786212	FALSE	FALSE
CDKN1A	308.2243181	432.2222135	399.8749364	-0.490823787	0.473933357	-1.035638829	0.30037067	0.518577166	FALSE	FALSE
CD45RA	12.1092276	24.43693816	21.22101367	-0.9640891	0.416468021	-2.314917473	0.020617449	0.111806966	FALSE	FALSE
HNF1A	6.861787462	17.9031467	15.02279212	-1.335088871	0.562907673	-2.371772379	0.017702993	0.103529185	FALSE	FALSE
TICAM1	50.04241126	32.30229849	36.930154	0.608686211	0.309690945	1.965463381	0.04936063	0.17677993	TRUE	FALSE
C1QA	552.2815468	288.4150394	357.2497804	0.931374303	0.701301537	1.328065395	0.184156504	0.395311193	TRUE	FALSE
CD86	42.51958443	32.13783539	34.84611775	0.405481143	0.347322968	1.167446959	0.243029917	0.464136057	TRUE	FALSE
ITGA4	132.8359565	80.43608467	94.10561646	0.692487248	0.426597238	1.623281132	0.104529321	0.278243381	TRUE	FALSE
ROR2	129.9882564	132.3567198	131.7388598	-0.028975532	0.495382844	-0.058491191	0.953357379	0.9724862	FALSE	FALSE
WNT7B	50.6426541	41.27903231	43.72171626	0.32356808	0.460073134	0.703297053	0.481870647	0.658574575	TRUE	FALSE
FLT1	89.26755273	46.46384011	57.63002601	0.944672469	0.420559668	2.246226969	0.024689474	0.122561184	TRUE	FALSE
CTAG1B	27.09921169	50.56203821	10.34303391	-1.210541173	0.635171085	-1.905850569	0.056669596	0.193077826	FALSE	FALSE
CLEC7A	58.45529344	27.51660092	35.58756419	1.132730394	0.427630471	2.64885332	0.008076538	0.073709749	TRUE	FALSE
TNFRSF4	9.766163131	22.4159683	19.11601912	-1.14267761	0.563133158	-2.029142831	0.042443744	0.160993514	FALSE	FALSE
MS4A6A	61.41655112	44.28603466	48.75486504	0.462022798	0.422337905	1.093964791	0.273970421	0.49289071	TRUE	FALSE
ANGPT2	56.49926357	41.53801049	45.44094607	0.458806617	0.385394879	1.190484467	0.233856032	0.453631974	TRUE	FALSE
APH1B	17.13171259	16.29884466	16.51611456	0.195105678	0.378325883	0.515707984	0.606058377	0.753901374	TRUE	FALSE
RORC	6.090590488	15.49650696	13.04278962	-1.15602462	0.440118382	-2.626621989	0.008623708	0.076324768	FALSE	FALSE
NECTIN2	150.8855651	159.7372143	157.4280884	-0.097607131	0.367356121	-0.265701659	0.790468985	0.885969605	FALSE	FALSE
DPP4	104.6539554	48.14201469	62.88426008	1.136890523	0.413495498	2.749462883	0.005969302	0.062963874	TRUE	FALSE
CCL2	542.802547	345.6467839	397.0787221	0.646370542	0.498385698	1.296928351	0.194655841	0.409521851	TRUE	FALSE
NF1	113.6511234	91.33447416	97.15620874	0.292580625	0.385835751	0.758303564	0.448269274	0.644817644	TRUE	FALSE
S100A9	6827.303168	7164.169778	7076.291532	-0.069572682	0.984501511	-0.070667928	0.943662046	0.968826368	FALSE	FALSE
NFKBIA	1565.795823	851.4778452	1037.821665	0.876392434	0.6493984	1.349545107	0.177161942	0.388645856	TRUE	FALSE
BNIP3L	267.1554482	123.8476139	161.2322663	1.094098518	0.579595264	1.887694027	0.059067039	0.197746173	TRUE	FALSE
CST2	10.29531187	15.4855565	14.13157964	-0.42267994	0.474183378	-0.89138498	0.372722673	0.58096449	FALSE	FALSE
APOL6	171.2453064	604.6054581	491.5549838	-1.81744287	0.618748853	-2.937286849	0.003310977	0.041652549	FALSE	TRUE
BRD4	295.2788518	316.3726572	310.8699254	-0.106583912	0.572814761	-0.186070471	0.852389499	0.924569286	FALSE	FALSE
SLC16A1	314.2602377	133.1247504	180.3774862	1.223869808	0.567918574	2.1550093	0.031161106	0.142284101	TRUE	FALSE
THBD	100.0133439	162.3258058	146.0703809	-0.712121586	0.550206032	-1.294281677	0.195568143	0.410320082	FALSE	FALSE
TIGIT	27.39104023	74.25083903	62.02654369	-1.434353359	0.386230785	-3.71372095	0.000204234	0.009828761	FALSE	TRUE
VSIR	99.65984485	79.45909174	84.72885342	0.299489469	0.417215445	0.717829295	0.472862548	0.649763841	TRUE	FALSE
TRIM21	48.3535808	42.45494814	43.99372188	0.142468655	0.31724036	0.449087421	0.653368594	0.789786212	TRUE	FALSE
NBN	206.557284	108.2113945	133.866844	0.906963423	0.479302876	1.892255331	0.058456969	0.196558369	TRUE	FALSE
WNT4	23.11673298	30.46873067	28.55081823	-0.32154002	0.502146479	-0.640331125	0.52195735	0.692943378	FALSE	FALSE
CXCL8	375.9107514	172.5359059	225.5902134	1.115316902	0.732787868	1.522018788	0.128004373	0.318975299	TRUE	FALSE
FGF9	8.148361044	18.19247846	15.57227391	-1.078295218	0.617191241	-1.747100649	0.080619881	0.239680727	FALSE	FALSE
C5AR1	44.0072045	47.61834673	46.67630963	-0.050437039	0.387011377	-0.130324436	0.896309748	0.943532944	FALSE	FALSE
TNFRSF1B	122.4059304	117.218427	118.5716888	0.039497891	0.34203146	0.115480287	0.908064444	0.950013074	TRUE	FALSE
HLA-DRB5	6.624909462	15.30256748	13.0388306	-1.128276486	0.585388418	-1.927398034	0.053930044	0.187054659	FALSE	FALSE
GLUL	1350.111637	885.7015643	1006.852018	0.606223313	0.475562885	1.274749001	0.202398097	0.418942298	TRUE	FALSE
LY9	18.35177405	23.25736172	21.9776432	-0.238802612	0.433753668	-0.550548917	0.581942935	0.7354914	FALSE	FALSE
TAP1	242.3435452	317.5570564	297.9361404	-0.396420061	0.589042915	-0.672990117	0.500953578	0.672010898	FALSE	FALSE
IFIH1	178.7442904	164.6802071	168.3490984	0.100173647	0.472239748	0.212124555	0.832009863	0.910640051	TRUE	FALSE
DEPTOR	47.40555368	35.30438085	38.46120854	0.380829709	0.420481702	0.905698646	0.365095379	0.576072627	TRUE	FALSE
CSF1R	255.1979926	104.1599262	143.5611609	1.276087077	0.587591806	2.171723746	0.029876506	0.139423696	TRUE	FALSE
MARCO	72.89371734	36.21319001	45.78202323	1.011365384	0.540347458	1.871694534	0.061248876	0.202410449	TRUE	FALSE
NFIL3	240.7619322	162.1769425	182.6773746	0.551466687	0.478294439	1.152985781	0.248916221	0.466591816	TRUE	FALSE
IKBKG	95.88814078	139.3578045	128.0178922	-0.552376293	0.371835728	-1.485538509	0.13740123	0.328277626	FALSE	FALSE
CD58	60.50481738	104.2962997	92.87243478	-0.7785494	0.419948986	-1.853914226	0.063751432	0.205391644	FALSE	FALSE
LOXL2	58.99215085	57.45490725	57.85592732	0.042611242	0.478042055	0.089137016	0.92897302	0.964028606	TRUE	FALSE
SPRY4	95.95802099	77.88689742	82.60110357	0.280682086	0.361554051	0.776321232	0.43755934	0.639318201	TRUE	FALSE
NFAM1	39.66061121	52.07856897	48.83910173	-0.332969756	0.394544892	-0.843933766	0.398706419	0.605530458	FALSE	FALSE
SYK	85.29456442	70.57529288	74.41510285	0.233058776	0.401824498	0.580001411	0.561913666	0.721122539	TRUE	FALSE
COMP	49.76651364	98.37835014	85.69700149	-0.973541846	0.580265182	-1.677753337	0.093395262	0.260432391	FALSE	FALSE
IFI6	300.8004029	168.7115182	203.1694881	0.821671258	0.581076036	1.414051186	0.157346874	0.359516597	TRUE	FALSE
RASGRF1	20.13537901	15.46237979	16.68142307	0.498006752	0.539160019	0.923671515	0.355657367	0.570533693	TRUE	FALSE
HDAC5	75.13168281	80.59931218	79.17297409	-0.119507665	0.318846946	-0.374812012	0.70780028	0.827020054	FALSE	FALSE
BAMBI	41.74794443	44.3429447	43.66598811	-0.027398652	0.440822099	-0.062153535	0.950440564	0.9724862	FALSE	FALSE
MAGEC1	5.304413714	17.35299826	14.20988925	-1.722111943	0.61080922	-2.819394153	0.00481144	0.053692877	FALSE	FALSE
FYN	151.4250248	117.8843707	126.6341065	0.333232391	0.390889642	0.852497368	0.393938099	0.600752051	TRUE	FALSE
TNFSF4	26.89694376	29.07973513	28.51031129	-0.05418056	0.400631398	-0.135237927	0.892423761	0.943532944	FALSE	FALSE
CD274	25.2226788	43.34750279	38.61928783	-0.805252295	0.303507658	-2.653153136	0.007974368	0.073709749	FALSE	FALSE
PRKACB	42.60661344	45.63014227	44.84139562	-0.059759618	0.392459296	-0.152269595	0.878974305	0.941321579	FALSE	FALSE
IFIT2	66.67100415	62.6720903	63.71528522	0.06438624	0.473073763	0.136101905	0.891740722	0.943532944	TRUE	FALSE
PPARG	30.29694106	25.31875975	26.61741574	0.326466117	0.443913465	0.735427381	0.462079251	0.648089296	TRUE	FALSE
PTEN	146.486502	82.70400613	99.34291809	0.786807272	0.393761537	1.998182147	0.045696916	0.169983698	TRUE	FALSE
FOXP3	17.78563768	19.3656942	18.95350554	-0.137876033	0.439969427	-0.313376395	0.753994715	0.862851984	FALSE	FALSE
SREBF1	203.2174657	160.2977047	171.4941641	0.326488427	0.471026074	0.693143002	0.488219814	0.661847283	TRUE	FALSE
CD36	113.0302179	114.464433	114.0902899	-0.032642565	0.658852687	-0.049544558	0.960485329	0.976979793	FALSE	FALSE
AXIN1	64.60691814	79.67877956	75.74698963	-0.336660086	0.373585179	-0.901160179	0.36750316	0.577223403	FALSE	FALSE
KLRK1	13.69422395	19.6898342	18.12576196	-0.580828169	0.521799566	-1.113125051	0.265654726	0.483939668	FALSE	FALSE
GBP1	103.9395804	134.4801708	126.5130603	-0.385299658	0.514361877	-0.749082845	0.453807274	0.64541913	FALSE	FALSE
CXCL11	23.59008806	47.05932245	40.93691348	-1.018078121	0.597277518	-1.704531128	0.088281906	0.25317177	FALSE	FALSE
CXCL10	165.8367966	325.5941893	283.9183478	-0.976758393	0.705135048	-1.385207551	0.165989012	0.370468231	FALSE	FALSE
RIPK1	109.040972	78.17294676	86.22547508	0.441463087	0.410802132	1.074636796	0.282537371	0.504188415	TRUE	FALSE
REN	4.157541882	11.01850188	9.228686225	-1.170823924	0.602619332	-1.942891409	0.05202928	0.182488656	FALSE	FALSE
PRF1	13.0893435	25.7965574	22.48163203	-0.906636783	0.437140401	-2.074017368	0.038077698	0.154647034	FALSE	FALSE
EIF2AK2	165.8778082	117.753048	130.3073333	0.468839181	0.345286902	1.357824981	0.174519226	0.385042419	TRUE	FALSE
LIF	32.42445757	56.28913993	50.06357062	-0.786422089	0.455005638	-1.728378778	0.083920338	0.243844	FALSE	FALSE
BRD3	223.5249328	616.4398624	513.9403155	-1.462840522	0.572389522	-2.555673133	0.010598262	0.082430929	FALSE	FALSE
IGF2R	163.0032988	100.4975645	116.8034082	0.672401723	0.405473837	1.658310996	0.097254711	0.266070658	TRUE	FALSE
FPR1	122.9182765	71.14844404	84.65361771	0.779353392	0.42112609	1.850641437	0.064221154	0.20604287	TRUE	FALSE
DUSP5	194.4260498	140.0517037	154.2363157	0.449509112	0.366442925	1.22668247	0.219941959	0.441029449	TRUE	FALSE
APC	214.6230618	208.9387693	210.4216283	0.028822458	0.374711064	0.076919153	0.93868786	0.966024981	TRUE	FALSE
HDAC3	145.7072197	100.1143787	112.0081633	0.514384673	0.418873699	1.228018552	0.219440004	0.441029449	TRUE	FALSE
CES3	7.134870335	24.38286769	19.88339012	-1.776010308	0.562573367	-3.156939899	0.001594342	0.030941705	FALSE	TRUE
OAS2	344.8688013	275.70057	293.7444564	0.317402763	0.546148232	0.581165963	0.561128605	0.721122539	TRUE	FALSE
HDAC11	23.15049306	31.20323292	29.10251818	-0.412891979	0.332920052	-1.240213608	0.214896396	0.436278638	FALSE	FALSE
THBS1	2112.94662	648.6829367	1030.664767	1.700931455	0.738751709	2.30243996	0.021310374	0.113165433	TRUE	FALSE
SLC11A1	170.5681416	52.08716482	82.99524573	1.708076316	0.441465431	3.869105472	0.000109235	0.006507342	TRUE	TRUE
MAGEA3/A6	23.90545008	179.68399	49.34875214	-2.744694326	0.8161964	-3.362786609	0.0007716	0.021218995	FALSE	TRUE
ARID1A	167.6755004	108.0947748	123.6375728	0.602769608	0.409165192	1.47316932	0.140705385	0.334392428	TRUE	FALSE
CD48	45.11535932	60.04230081	56.14831608	-0.423680462	0.36711804	-1.154071487	0.248470862	0.466591816	FALSE	FALSE
GZMA	18.14087103	34.31087097	30.09261012	-0.947434799	0.412973727	-2.294176934	0.021780338	0.114087483	FALSE	FALSE
ICOSLG	51.72346021	41.27547165	44.00103388	0.317717205	0.304890648	1.042069368	0.297379519	0.518347334	TRUE	FALSE
PIK3R5	86.03025051	53.29870673	61.83737033	0.650730275	0.381961493	1.70365413	0.088445722	0.25317177	TRUE	FALSE
GZMM	11.97198631	33.5980097	27.95643838	-1.447107018	0.459635092	-3.148382366	0.001641768	0.030941705	FALSE	TRUE
WNT5A	313.2071605	422.5787071	394.0469993	-0.43291574	0.715956058	-0.604668032	0.545399593	0.71179269	FALSE	FALSE
TLR4	145.7617139	86.78038266	102.1668169	0.720935766	0.393648637	1.83141944	0.067037962	0.20898474	TRUE	FALSE
GZMB	8.274295699	45.09489099	35.4895183	-2.38883304	0.511354561	-4.671578634	2.99E-06	0.001571002	FALSE	TRUE
PARP9	189.7400785	105.987715	127.8361576	0.817098727	0.539191471	1.515414785	0.129667395	0.321041461	TRUE	FALSE
LY96	136.6317019	52.91127693	74.75138778	1.322898706	0.430087396	3.075883458	0.002098799	0.033668228	TRUE	TRUE
RAD50	162.5671939	125.3884765	135.0872724	0.360784331	0.496793933	0.726225316	0.467700654	0.649763841	TRUE	FALSE
MX1	129.5483039	105.6466722	111.8818805	0.273362867	0.482865657	0.566126133	0.57130804	0.730742841	TRUE	FALSE
CENPF	117.1034662	82.53690411	91.55426814	0.490208152	0.45647642	1.073895892	0.282869345	0.504188415	TRUE	FALSE
SELL	35.75558272	57.78210238	52.03605377	-0.703017988	0.47124194	-1.491840875	0.135740866	0.328277626	FALSE	FALSE
TNFSF10	670.2950409	333.9882495	421.720456	0.998006928	0.546213169	1.827138167	0.067678998	0.210132373	TRUE	FALSE
IL12RB2	49.50415753	47.45260333	47.98779138	0.062651771	0.563254542	0.111231719	0.9114326	0.950952713	TRUE	FALSE
CXCL9	293.833661	671.7935872	573.1953456	-1.193765954	0.796442937	-1.498871919	0.133906862	0.326292038	FALSE	FALSE
TRAT1	14.33974881	29.99368037	25.91004605	-1.021406073	0.45151635	-2.262168519	0.023686994	0.120370762	FALSE	FALSE
STC1	78.8721869	52.56756002	59.42963659	0.595981163	0.596609876	0.99894619	0.317820759	0.535331907	TRUE	FALSE
IL2RB	68.62086266	112.8967545	101.3465219	-0.729623145	0.357263771	-2.042253384	0.041126404	0.159132315	FALSE	FALSE
LILRB4	115.6423576	92.60741364	98.61652946	0.316706777	0.348624936	0.908445565	0.363642861	0.574958939	TRUE	FALSE
SOX2	15.98048516	38.100385	32.32997634	-1.303731665	0.536383863	-2.430594495	0.015074075	0.096713757	FALSE	FALSE
HCK	141.7835693	75.09979288	92.49556064	0.883921485	0.326184248	2.709884032	0.006730674	0.067306737	TRUE	FALSE
WNT2B	35.33147171	50.13412673	46.27256455	-0.516748173	0.507595812	-1.018030807	0.308663316	0.527355545	FALSE	FALSE
IL1B	65.65255533	44.28384671	49.85829244	0.593965585	0.495353055	1.199075244	0.230498689	0.451613208	TRUE	FALSE
TLR1	47.57352948	30.62818504	35.04870967	0.638637395	0.382474499	1.66975157	0.094968526	0.262099516	TRUE	FALSE
CCL22	51.30585872	33.33808827	38.02533274	0.67071923	0.479143534	1.399829449	0.161564397	0.364822832	TRUE	FALSE
ICAM2	36.44359522	32.17277267	33.28690029	0.237081608	0.451783619	0.524768049	0.599744445	0.75089955	TRUE	FALSE
MAP3K12	15.75744636	18.8342404	18.03159847	-0.177659819	0.374409923	-0.47450617	0.635138999	0.774351967	FALSE	FALSE
JAG1	456.6313717	316.578374	353.1139386	0.521812537	0.573908006	0.909226794	0.363230423	0.574958939	TRUE	FALSE
CCL3/L1	96.85346294	40.54370885	55.23320992	1.235026499	0.552241877	2.236386899	0.025326439	0.122650048	TRUE	FALSE
SOCS1	92.25747695	48.07743459	59.60266303	0.927964473	0.436420003	2.126310586	0.033477407	0.144811629	TRUE	FALSE
BCL2	31.95372062	32.37048204	32.26176167	0.003956058	0.330295091	0.011977343	0.990443692	0.995974743	TRUE	FALSE
MAP3K8	93.64491001	64.27377941	71.93581348	0.504609668	0.401198642	1.257755172	0.208480312	0.426941065	TRUE	FALSE
MMP1	988.115921	913.2805188	932.8027976	0.113913934	0.873252995	0.130447802	0.896212149	0.943532944	TRUE	FALSE
CMKLR1	81.65931792	55.42184049	62.26639982	0.530631102	0.456169722	1.163231746	0.244735489	0.464153514	TRUE	FALSE
TNFRSF17	15.55828169	17.1922893	16.76602645	-0.02231868	0.53323834	-0.041854981	0.966614305	0.981916906	FALSE	FALSE
TLR8	33.7661276	28.7221634	30.03798015	0.333329231	0.449624829	0.741349698	0.458481436	0.646576384	TRUE	FALSE
TPM1	672.475915	1187.89467	1053.437604	-0.820871546	0.692727098	-1.184985471	0.236023192	0.455483352	FALSE	FALSE
CXorf36	44.52802151	48.94401191	47.79201442	-0.103320141	0.344860515	-0.299599798	0.764482438	0.869499967	FALSE	FALSE
NLRP3	16.32975481	45.14713238	37.62955563	-1.412357168	0.55070646	-2.564627931	0.01032865	0.081153675	FALSE	FALSE
DEFB134	7.018201852	18.38669738	15.42100289	-1.299712203	0.568287599	-2.287067683	0.022191873	0.114682833	FALSE	FALSE
HLA-DQA2	83.7384663	25.25660875	40.5127455	1.777885957	0.703215909	2.528222037	0.011464182	0.085703111	TRUE	FALSE
CX3CR1	16.16200416	32.26641985	28.06526793	-0.969671296	0.417403553	-2.323102641	0.020173639	0.110955015	FALSE	FALSE
APLNR	33.00436365	383.2757724	177.6416021	-2.794189978	0.64803709	-4.311774777	1.62E-05	0.00249402	FALSE	TRUE
MXI1	56.47471204	81.8431747	75.22531488	-0.549940811	0.47215683	-1.164741832	0.244123511	0.464136057	FALSE	FALSE
FZD9	8.227000815	22.58213192	18.83731511	-1.425882845	0.561107584	-2.541193321	0.011047482	0.083397656	FALSE	FALSE
COL4A5	115.9273995	106.499277	77.79312859	0.83522544	0.427240177	1.954931874	0.050591112	0.179516848	TRUE	FALSE
FCAR	25.96888475	23.50556232	24.14816817	0.181503468	0.540448162	0.335838811	0.736992422	0.848257346	TRUE	FALSE
BRCA2	58.23649042	58.94698289	58.76163703	-0.030586916	0.378335789	-0.08084595	0.935564465	0.966024981	FALSE	FALSE
SFRP4	109.7619353	279.8121439	235.4512199	-1.348672965	0.75324023	-1.790495132	0.073374349	0.2241994	FALSE	FALSE
TLR3	25.65207279	27.1913677	26.78981251	-0.093337363	0.360828652	-0.258675032	0.795885986	0.889498183	FALSE	FALSE
IL2RG	41.74737283	47.5839874	46.0613923	-0.196757602	0.401899159	-0.489569579	0.624438508	0.768079315	FALSE	FALSE
CD84	93.84142664	75.55840529	80.32788912	0.286708029	0.415149926	0.690613226	0.489808634	0.662834179	TRUE	FALSE
HLA-DPA1	514.693235	325.4313819	374.8040392	0.655507427	0.632939661	1.035655477	0.300362901	0.518577166	TRUE	FALSE
RBL2	197.7338419	145.3865125	159.0423376	0.423738655	0.480472814	0.881920148	0.377819991	0.586535066	TRUE	FALSE
CCL18	180.3424928	151.1226677	158.7452307	0.265638546	0.547930374	0.484803469	0.627815762	0.771001812	TRUE	FALSE
IRF3	144.491743	181.5965958	171.917069	-0.337889021	0.351316783	-0.961778762	0.336160749	0.553084992	FALSE	FALSE
TNFRSF8	10.28176861	22.29651466	19.16223308	-1.110694012	0.531372997	-2.090234203	0.036596767	0.153840308	FALSE	FALSE
KIR3DL2	9.007953648	18.39998885	15.94989271	-0.998880594	0.654222155	-1.526821718	0.12680535	0.318045991	FALSE	FALSE
TNFSF13	79.58117718	224.7634462	186.8898108	-1.486423603	0.572153491	-2.597945529	0.009378337	0.07872129	FALSE	FALSE
CLECL1	13.31457061	25.22356767	22.11687279	-0.864656442	0.394408362	-2.192287294	0.028358769	0.134791678	FALSE	FALSE
TNFRSF10B	79.4776193	96.75857181	92.25049724	-0.295828875	0.351537635	-0.841528317	0.400052028	0.606298123	FALSE	FALSE
MAGEC2	9.274022951	17.42455024	15.29832573	-0.932365582	0.698135816	-1.335507448	0.181710319	0.393353427	FALSE	FALSE
CDKN2A	215.0117595	263.3332211	250.7276224	-0.284933681	0.596585132	-0.477607747	0.632929416	0.774351967	FALSE	FALSE
ADM	461.3343318	412.2391727	425.0466055	0.160587804	0.65877358	0.243767827	0.807410639	0.896875385	TRUE	FALSE
PNOC	11.26562515	19.77829683	17.55759987	-0.735534042	0.508334374	-1.44694925	0.147911138	0.344083312	FALSE	FALSE
CD247	12.20545769	30.61139078	25.80984302	-1.241129125	0.363275843	-3.416492313	0.000634335	0.021218995	FALSE	TRUE
PTPRC	68.11860371	63.74067337	64.88274215	0.07144802	0.336099671	0.212579858	0.831654683	0.910640051	TRUE	FALSE
OAS3	136.6400909	98.09515183	108.1503533	0.455374251	0.444047379	1.025508252	0.305123434	0.524430902	TRUE	FALSE
LAG3	28.74221568	50.82676999	45.06558191	-0.790279244	0.35259949	-2.241294349	0.025007015	0.122561184	FALSE	FALSE
FOSL1	343.0221668	325.1352399	329.8013947	0.074099345	0.560081427	0.132301022	0.894746199	0.943532944	TRUE	FALSE
EOMES	11.19855788	24.96414544	21.3731226	-1.079727393	0.445730555	-2.422376883	0.01541935	0.096713757	FALSE	FALSE
IL10RA	90.06862828	75.85046016	79.5595475	0.236542764	0.373167767	0.633877802	0.526160574	0.696170016	TRUE	FALSE
WDR76	51.23278176	52.01777216	51.81299205	-0.002345908	0.380668161	-0.006162607	0.995082982	0.997674344	FALSE	FALSE
GPC4	51.56342088	44.91260314	46.64759907	0.206719672	0.470524322	0.439338971	0.66041594	0.790855792	TRUE	FALSE
SLAMF7	33.6761624	50.43844436	46.06567515	-0.508640936	0.43638745	-1.165571869	0.243787587	0.464136057	FALSE	FALSE
RSAD2	138.4371944	168.6657995	160.7800765	-0.283736296	0.452916436	-0.626465003	0.531009985	0.697079156	FALSE	FALSE
TLR5	29.39835156	32.28881147	31.53477845	-0.03716108	0.440088984	-0.084439923	0.932706667	0.966024981	FALSE	FALSE
VEGFA	392.2889132	491.6896062	294.7879335	0.585159971	0.451148645	1.297044725	0.194615799	0.409521851	TRUE	FALSE
COL5A1	906.9844207	1065.355068	1024.040986	-0.23230794	0.616716882	-0.376684905	0.706407782	0.826647404	FALSE	FALSE
CD3D	45.19232714	99.05432289	85.00336747	-1.132732052	0.376299441	-3.010187972	0.002610861	0.036552048	FALSE	TRUE
FBP1	105.9333217	44.79197523	60.74189171	1.28098293	0.407002939	3.147355475	0.001647545	0.030941705	TRUE	TRUE
ERO1A	535.0001615	221.4673229	303.2584982	1.263363447	0.60748967	2.079645975	0.037558017	0.154363045	TRUE	FALSE
CCL21	73.59456829	80.57980425	78.75756878	-0.113449678	0.53421428	-0.212367363	0.831820446	0.910640051	FALSE	FALSE
E2F3	86.02937042	87.48525091	87.105456	-0.03102258	0.40995293	-0.075673518	0.939678845	0.966024981	FALSE	FALSE
LDHA	2794.918483	946.0338263	1428.351563	1.560992877	0.729428755	2.140021033	0.032353067	0.1439992	TRUE	FALSE
MS4A1	24.95208176	89.61372549	72.74547061	-1.855739133	0.5692096	-3.260203505	0.001113323	0.024493106	FALSE	TRUE
CD69	42.45065223	89.68720433	77.36462552	-1.031672593	0.416216116	-2.478694487	0.01318642	0.094288279	FALSE	FALSE
SERPINB5	946.8890174	522.9023789	633.507589	0.853488455	0.653688427	1.305650244	0.191671525	0.406575963	TRUE	FALSE
FAP	200.1842533	94.45348987	122.0354282	1.09553349	0.384430513	2.849756856	0.004375266	0.049543456	TRUE	TRUE
ITGA2	211.1837945	121.3072442	144.7533008	0.79097752	0.424599325	1.862879834	0.062479175	0.204718998	TRUE	FALSE
SIGLEC5	14.46144722	28.6148457	24.92265479	-0.905989584	0.442023305	-2.04964212	0.040399367	0.158292366	FALSE	FALSE
SIRPB2	37.28084417	33.2182616	34.27806575	0.275809504	0.364866269	0.755919437	0.4496975	0.644817644	TRUE	FALSE
EPM2AIP1	104.1628991	103.5993805	103.7463854	-0.000801567	0.367193597	-0.002182954	0.998258256	0.998258256	FALSE	FALSE
FGF18	11.2868488	28.32480009	23.88011715	-1.236379271	0.463818707	-2.665652017	0.007683918	0.073381289	FALSE	FALSE
HRAS	346.5484657	1024.62368	847.7344936	-1.564585308	0.665816547	-2.349874474	0.018779743	0.105583397	FALSE	FALSE
CCND1	188.170919	159.4044618	166.908755	0.216542509	0.392401689	0.551838881	0.581058746	0.7354914	TRUE	FALSE
LAMB3	1145.069654	1235.480499	1211.895062	-0.110160428	0.742044181	-0.148455349	0.881983422	0.941924043	FALSE	FALSE
ID4	49.55162107	44.31752809	45.68294365	0.24700231	0.374605487	0.659366504	0.509660446	0.681565763	TRUE	FALSE
CCL4	57.97909327	66.08575079	63.97097057	-0.162033462	0.462759957	-0.350145814	0.72622927	0.843433692	FALSE	FALSE
GZMH	16.02099068	36.60292756	31.23372663	-1.122249012	0.498303824	-2.252138071	0.024313548	0.121594199	FALSE	FALSE
API5	255.6906748	168.059687	190.9199447	0.588932333	0.458184465	1.285360762	0.198666246	0.413440566	TRUE	FALSE
PTGER4	53.72963365	66.46512141	63.14282025	-0.337346315	0.352641567	-0.956626636	0.33875574	0.55616614	FALSE	FALSE
ITGB8	188.1489595	159.5238556	166.991274	0.22845491	0.690575202	0.330818294	0.740781742	0.851346181	TRUE	FALSE
TNKS	79.62738604	74.12598371	75.56113214	0.071836888	0.341212818	0.210533967	0.833250944	0.910640051	TRUE	FALSE
B2M	12649.96946	8617.858957	9669.713872	0.553558711	0.771564674	0.717449527	0.473096769	0.649763841	TRUE	FALSE
TP53	150.8007801	95.03500702	109.5826	0.637826375	0.348171697	1.831930571	0.066961765	0.20898474	TRUE	FALSE
MAGEB2	14.9911944	35.63103902	30.24673173	-1.208331349	0.512102668	-2.359549022	0.018297163	0.105583397	FALSE	FALSE
LYZ	1152.472121	797.5246245	890.1196236	0.528956626	0.614959982	0.860148044	0.38970744	0.598434522	TRUE	FALSE
NCAM1	21.91072992	30.74004862	28.43674809	-0.435029302	0.571500743	-0.761205138	0.44653455	0.644817644	FALSE	FALSE
TCL1A	4.785225608	19.25162263	15.47777993	-1.975319492	0.568570456	-3.474185953	0.000512406	0.017934203	FALSE	TRUE
HDC	21.6692543	23.4867699	23.01263539	-0.057125171	0.399698989	-0.142920478	0.886352985	0.943532944	FALSE	FALSE
CD27	24.59066146	37.14490443	33.86988453	-0.590524402	0.370816058	-1.592499538	0.111272507	0.289349169	FALSE	FALSE
SBNO2	233.8498941	161.5584114	180.4170591	0.518974695	0.434020995	1.195736384	0.231799448	0.451862216	TRUE	FALSE
PECAM1	230.579211	98.36795825	132.8578503	1.21487959	0.539453947	2.252054316	0.02431884	0.121594199	TRUE	FALSE
SERPINH1	223.0223139	102.140323	133.6747554	1.107434331	0.57789597	1.916321256	0.055324217	0.189331765	TRUE	FALSE
SPP1	2860.059532	417.0346848	1054.345514	2.774508807	0.705716038	3.931480448	8.44E-05	0.006500676	TRUE	TRUE
EGFR	318.7898569	297.4933451	303.0489568	0.094284174	0.584537326	0.161297097	0.871859409	0.937614169	TRUE	FALSE
CASP8	39.50843652	39.40435578	39.43150728	-0.048831144	0.358258215	-0.136301533	0.891582912	0.943532944	FALSE	FALSE
CCNA1	11.84131355	85.61713004	17.18407084	-0.59243968	0.442757247	-1.338068848	0.180873995	0.393353427	FALSE	FALSE
TNFAIP3	83.7207007	57.09355424	64.03976636	0.516402748	0.404525946	1.276562736	0.201756665	0.418740248	TRUE	FALSE
CDC25C	11.25871308	13.86350668	13.1839953	-0.161004778	0.400574999	-0.401934166	0.687732478	0.808639261	FALSE	FALSE
CXCR6	19.20163243	28.74763926	26.25737661	-0.511075276	0.381482489	-1.339708349	0.180340182	0.393353427	FALSE	FALSE
DLL1	64.87098736	136.1745058	117.573588	-1.078671037	0.507162064	-2.126876423	0.033430352	0.144811629	FALSE	FALSE
OAS1	186.3663121	106.1417098	127.0698669	0.792302519	0.46707939	1.696290901	0.089830803	0.256184141	TRUE	FALSE
HLA-DQB1	34.05232392	60.02733688	53.25124654	-0.80999023	0.866912124	-0.934339489	0.350128801	0.565197435	FALSE	FALSE
ROBO4	27.9792308	29.39384313	29.02481383	-0.051975493	0.386972666	-0.134313086	0.893155006	0.943532944	FALSE	FALSE
NFKB1	234.1237106	182.7019595	196.1163293	0.344741173	0.401165691	0.859348595	0.390148221	0.598434522	TRUE	FALSE
IFI27	2524.950812	2128.632483	2232.019873	0.245652456	0.663247647	0.370378179	0.71110073	0.829617519	TRUE	FALSE
HLA-DMB	155.5630874	108.7687389	120.9759603	0.496417231	0.478620947	1.037182418	0.299650851	0.518577166	TRUE	FALSE
CDKN1C	56.19153481	43.83739521	47.06021424	0.304812168	0.339709255	0.897273664	0.369572906	0.577223403	TRUE	FALSE
CEP55	91.47684743	198.1735538	170.3396304	-1.114744774	0.457431189	-2.436967132	0.014811026	0.096648217	FALSE	FALSE
ARG1	11.07112785	21.85443755	19.04140024	-1.02499356	0.573974245	-1.785783191	0.074134369	0.224738049	FALSE	FALSE
PLOD2	239.489704	139.2598185	165.4067452	0.764863729	0.534483447	1.43103352	0.152420609	0.351388828	TRUE	FALSE
LAIR1	94.94250569	66.52194303	73.93600286	0.496976293	0.421229461	1.179823206	0.238070538	0.457142928	TRUE	FALSE
SHC2	30.53229758	26.56693188	27.6013751	0.224750823	0.326662071	0.688022403	0.491438673	0.663873296	TRUE	FALSE
STAT3	532.6025983	260.1715052	331.240486	1.025305384	0.619312159	1.655555068	0.097811956	0.266070658	TRUE	FALSE
CD45RO	98.19795856	76.29749738	82.01066117	0.335487848	0.414233843	0.809899659	0.417997848	0.622627605	TRUE	FALSE
CD2	20.73167955	35.7435377	31.82740079	-0.709591313	0.301984841	-2.349758054	0.018785617	0.105583397	FALSE	FALSE
IL7R	206.0876005	86.2606816	117.5198778	1.234788084	0.464210302	2.659975619	0.007814631	0.073381289	TRUE	FALSE
FLNB	541.8413044	573.2018705	565.0208533	-0.084711866	0.603739938	-0.140311847	0.888413605	0.943532944	FALSE	FALSE
PSMB5	304.8745357	412.5446527	384.4567961	-0.44013112	0.528630093	-0.832588091	0.405077078	0.611586961	FALSE	FALSE
SLC1A5	305.2665011	168.5484627	204.2140379	0.842287627	0.473301822	1.779599376	0.075141548	0.226898009	TRUE	FALSE
RICTOR	143.6016018	90.80837607	104.5805219	0.629835539	0.46958615	1.341256632	0.179837145	0.393353427	TRUE	FALSE
ZAP70	17.54988109	44.47091663	37.44803779	-1.343502114	0.443954053	-3.026218829	0.00247633	0.036552048	FALSE	TRUE
TNFAIP6	121.9267878	54.01133207	71.72840748	1.15218307	0.394045515	2.923984734	0.003455817	0.041802536	TRUE	TRUE
BTLA	8.251159244	16.51074745	14.35607226	-0.952329518	0.51565418	-1.846837581	0.064770683	0.206943677	FALSE	FALSE
RELA	348.1132432	515.8591171	472.0993239	-0.568766336	0.499268812	-1.139198609	0.254620326	0.471745186	FALSE	FALSE
MMP7	121.7563272	46.42711622	66.07821473	1.362327615	0.535377667	2.544610467	0.01093997	0.083397656	TRUE	FALSE
TCF3	213.4405129	167.5716495	179.5374399	0.336004028	0.468651636	0.716959041	0.47339937	0.649763841	TRUE	FALSE
IRF8	54.60067949	48.73481711	50.26504208	0.155771726	0.513259119	0.303495292	0.761512435	0.867403217	TRUE	FALSE
NOS2	6.888972233	12.69500434	11.18038727	-0.666994576	0.511814644	-1.303195569	0.192508002	0.407228467	FALSE	FALSE
A2M	600.5806034	435.7971716	478.7841538	0.458951608	0.623349844	0.736266501	0.461568528	0.648089296	TRUE	FALSE
CCL20	35.84327902	27.30290235	29.5308267	0.501070696	0.47409961	1.05688907	0.290562217	0.509642158	TRUE	FALSE
MKI67	183.8249969	251.5711351	233.8982294	-0.457400363	0.502422493	-0.910389899	0.362616923	0.574958939	FALSE	FALSE
IFNGR1	520.6868379	392.4860201	425.9297117	0.400383839	0.434451683	0.921584274	0.356745464	0.571089413	TRUE	FALSE
INHBA	170.050862	112.9207034	127.824223	0.577903157	0.495018436	1.167437646	0.243033676	0.464136057	TRUE	FALSE
WNT5B	23.13430815	36.47214741	32.99271108	-0.62995635	0.400995194	-1.570982295	0.116186761	0.297221948	FALSE	FALSE
CXCL5	28.7589677	26.50941638	27.09625585	0.25274104	0.535976931	0.471552087	0.637246533	0.775165608	TRUE	FALSE
SOX10	10.96451203	27.9439066	23.51449932	-1.313925158	0.53030971	-2.477656232	0.01322485	0.094288279	FALSE	FALSE
EGR1	517.5098443	392.3418483	424.994369	0.394933518	0.630098334	0.626780769	0.530802951	0.697079156	TRUE	FALSE
STAT4	36.51513597	32.63283871	33.64561191	0.202475559	0.365410415	0.55410451	0.579507324	0.7354914	TRUE	FALSE
IFIT3	199.572923	160.3848864	170.6078524	0.306295875	0.558823134	0.548108796	0.583617201	0.7354914	TRUE	FALSE
GMIP	19.04282367	29.33907255	26.65309458	-0.608055161	0.29231877	-2.080109878	0.037515456	0.154363045	FALSE	FALSE
ARNT2	25.35745103	25.83127758	25.70767066	0.094086622	0.426722757	0.220486535	0.825492258	0.910640051	TRUE	FALSE
UBE2C	110.9242198	91.46103275	96.53838589	0.252329387	0.554001878	0.455466664	0.648773545	0.786701779	TRUE	FALSE
CHUK	217.4325678	506.8282069	431.3336923	-1.221327533	0.565608345	-2.15931668	0.030825607	0.142130044	FALSE	FALSE
GHR	25.64696127	29.17795827	28.25682862	-0.173070504	0.430792187	-0.401749403	0.687868462	0.808639261	FALSE	FALSE
TPI1	1608.827776	1406.913477	1459.586772	0.192700845	0.600070801	0.321130181	0.74811174	0.858488882	TRUE	FALSE
HAVCR2	56.36880501	49.54894796	51.32804111	0.226067966	0.358352008	0.630854471	0.528135684	0.697079156	TRUE	FALSE
GOT2	176.3198435	180.9047633	179.7086973	-0.041182594	0.369594357	-0.111426468	0.911278172	0.950952713	FALSE	FALSE
PIK3CA	146.6089877	80.67098497	97.87220307	0.848366615	0.399827916	2.121829372	0.033852069	0.144811629	TRUE	FALSE
TNFSF9	16.94661647	41.49096981	35.08809503	-1.275660601	0.55578583	-2.295237719	0.021719505	0.114087483	FALSE	FALSE
IDO1	60.0021486	121.5003926	105.4573724	-1.029464864	0.497958667	-2.067370109	0.038699293	0.154647034	FALSE	FALSE
APOE	1403.295942	554.4876794	775.9159217	1.335907412	0.667944975	2.000026143	0.045497441	0.169983698	TRUE	FALSE
LILRB2	76.55678894	55.90462282	61.29214442	0.476182389	0.402424249	1.183284532	0.236696401	0.455640572	TRUE	FALSE
PARP4	127.523187	118.2050381	120.6358596	0.105376329	0.269132786	0.391540291	0.695397913	0.81500212	TRUE	FALSE
PFKM	72.32388466	67.57506469	68.81388729	0.094394883	0.471964758	0.200004093	0.84147738	0.915166077	TRUE	FALSE
THY1	392.2604051	175.0055793	231.6807512	1.151053316	0.503074348	2.288038184	0.022135298	0.114682833	TRUE	FALSE
SAMD9	276.9188626	179.8696346	205.1868245	0.614493594	0.441001951	1.393403347	0.163497854	0.365969034	TRUE	FALSE
TGFB1	1264.486636	3227.776848	2715.614184	-1.351846068	0.630394963	-2.144443004	0.031997408	0.143460383	FALSE	FALSE
CD8A	46.8612935	122.5518968	102.806522	-1.384965684	0.41618212	-3.327787565	0.000875386	0.021934792	FALSE	TRUE
SELE	57.69174307	40.11619489	44.7011205	0.571862064	0.55160722	1.036719686	0.299866515	0.518577166	TRUE	FALSE
CDKN2B	151.3918066	125.5376054	132.2821796	0.262002526	0.6224332	0.420932762	0.673804181	0.803141206	TRUE	FALSE
CD5	19.54034225	34.67472651	30.72662627	-0.771679138	0.358620846	-2.151796661	0.031413373	0.142284101	FALSE	FALSE
HLA-A	1517.500378	920.5137758	1076.249411	0.72056441	0.787194538	0.915357482	0.360003991	0.573919407	TRUE	FALSE
FZD8	47.97118103	58.12816728	55.4785187	-0.246155813	0.51804073	-0.47516691	0.63466801	0.774351967	FALSE	FALSE
BCL2L1	217.0825682	230.292635	226.8465306	-0.093361795	0.367792635	-0.253843567	0.799616414	0.892325563	FALSE	FALSE
TNFRSF9	24.83209251	44.20616541	39.15205944	-0.724113864	0.36602492	-1.97831848	0.04789279	0.17336199	FALSE	FALSE
XCL1/2	13.78563803	28.48441447	24.64995105	-0.904876495	0.463444033	-1.952504359	0.050878354	0.179707947	FALSE	FALSE
MAGEA4	57.88092305	116.2368036	92.61422843	-2.183544914	0.652615853	-3.345834924	0.000820352	0.021781765	FALSE	TRUE
PMS2	67.44849156	79.74125971	76.53445063	-0.249126718	0.330229937	-0.754403797	0.450606792	0.644920502	FALSE	FALSE
KLRD1	36.0699349	66.32049684	58.4290459	-0.862330778	0.435903988	-1.978258518	0.04789955	0.17336199	FALSE	FALSE
NFATC2	60.29835388	58.68203658	59.10368457	0.05159561	0.398448745	0.129491209	0.896968981	0.943532944	TRUE	FALSE
VEGFB	297.5124637	187.164349	215.9508137	0.654289381	0.405268971	1.614457132	0.106428308	0.28064999	TRUE	FALSE
CDC20	85.02741706	67.30509384	71.92830859	0.336073548	0.466637729	0.720202263	0.471400471	0.649763841	TRUE	FALSE
OTOA	7.98226339	24.8858503	20.47621893	-1.588265963	0.565124118	-2.810472802	0.004946877	0.054415647	FALSE	FALSE
TPSAB1/B2	269.8857122	187.6846555	209.1284094	0.517111666	0.594130595	0.870367005	0.384099872	0.593889361	TRUE	FALSE
P4HA1	106.7459256	70.51539187	79.96683544	0.580138407	0.508904785	1.13997436	0.254296983	0.471745186	TRUE	FALSE
P2RY13	56.21139019	48.87745319	50.79065415	0.214828361	0.404738866	0.530782634	0.595569416	0.748105139	TRUE	FALSE
EXO1	43.05426836	65.63290061	59.74282263	-0.601022736	0.370533145	-1.62204851	0.104792962	0.278243381	FALSE	FALSE
CD70	44.34240438	34.1545257	29.79892044	-0.899527343	0.436142699	-2.06246108	0.039163859	0.154647034	FALSE	FALSE
DDB2	281.169146	560.525029	487.6495813	-0.997532673	0.461960454	-2.159346465	0.030823298	0.142130044	FALSE	FALSE
NDUFA4L2	409.2640317	281.0085048	314.4664683	0.536241924	0.68648907	0.78113687	0.434721999	0.639318201	TRUE	FALSE
IFITM1	1294.922005	1041.956285	1107.947343	0.31192568	0.618957292	0.503953478	0.614294069	0.760460504	TRUE	FALSE
IFNAR1	150.8052104	99.38668693	112.8002148	0.573373945	0.372408976	1.539635139	0.123649315	0.311143701	TRUE	FALSE
TREM1	76.51504441	35.13064444	45.92657487	1.163445758	0.436941487	2.662703803	0.007751561	0.073381289	TRUE	FALSE
CXCL13	80.81049916	257.9189478	107.6925856	-0.540906102	0.478662397	-1.130036755	0.258460737	0.474975579	FALSE	FALSE
TWIST2	5.509663788	19.47319387	15.83053385	-1.713215548	0.583434337	-2.936432496	0.003320111	0.041652549	FALSE	TRUE
HLA-DRB1	1203.533242	832.1285338	929.0167186	0.531192673	0.566822422	0.93714125	0.348685905	0.565197435	TRUE	FALSE
FGFR1	100.1763359	70.36721286	78.14350582	0.518981224	0.356899009	1.454140278	0.145907419	0.341485448	TRUE	FALSE
TBXAS1	107.8257512	65.4755437	76.52342391	0.729388876	0.392820015	1.856801711	0.06333937	0.204921492	TRUE	FALSE
NCR1	14.82634791	31.44817229	27.11204419	-1.02983089	0.422311543	-2.438557284	0.014746021	0.096648217	FALSE	FALSE
SOX11	22.68572267	34.17647451	31.17888707	-0.489027375	0.490314371	-0.997375163	0.318582443	0.535331907	FALSE	FALSE
TLR2	168.683728	100.4765972	118.2697618	0.738535099	0.432559517	1.707360654	0.087755039	0.253076329	TRUE	FALSE
TWF1	496.9358434	661.5095361	618.5772685	-0.414785005	0.563870053	-0.73560389	0.461971795	0.648089296	FALSE	FALSE
CCL5	177.79372	303.5406076	270.7370717	-0.776807966	0.47064164	-1.650529618	0.098834661	0.267026978	FALSE	FALSE
ITGAL	57.71945206	99.64787871	88.71002828	-0.785796083	0.360165888	-2.181761543	0.029127136	0.136755457	FALSE	FALSE
MYCT1	18.17987	34.28127513	30.08090858	-0.796010265	0.414828782	-1.918888706	0.05499842	0.189057069	FALSE	FALSE
CD96	21.64143235	52.22109443	44.24379128	-1.18084747	0.324184319	-3.642518781	0.000269983	0.011549284	FALSE	TRUE
PROM1	13.51073406	30.51310593	26.07770457	-1.07844225	0.560832659	-1.922930545	0.054488773	0.188145091	FALSE	FALSE
OASL	46.49805482	53.49703676	51.67121538	-0.197778687	0.449379529	-0.440115036	0.659853792	0.790855792	FALSE	FALSE
IFNG	7.077884052	25.87239315	20.96947773	-1.756403601	0.504829193	-3.479203712	0.000502906	0.017934203	FALSE	TRUE
BATF3	40.23473432	42.84100557	42.16110872	-0.001498946	0.350579966	-0.004275619	0.99658856	0.997884514	FALSE	FALSE
EZH2	81.26295599	116.9069066	80.55010328	0.006551895	0.40987854	0.015984968	0.987246384	0.995427063	TRUE	FALSE
IRF5	55.2905701	72.24634881	67.82310219	-0.352203455	0.321534031	-1.09538469	0.273348139	0.49289071	FALSE	FALSE
PCK2	46.26334053	55.19656025	52.86615511	-0.200014024	0.366417099	-0.545864329	0.5851592	0.736229712	FALSE	FALSE
EPCAM	22.26469434	43.65683502	38.07627658	-0.94503266	0.564231708	-1.674901724	0.093953515	0.260432391	FALSE	FALSE
CD19	16.30352335	49.21691619	40.63081371	-1.605391777	0.48359175	-3.319725323	0.000901061	0.021934792	FALSE	TRUE
GBP4	58.98472079	82.79765548	76.58558556	-0.506006544	0.438991206	-1.152657587	0.249050956	0.466591816	FALSE	FALSE
MSH6	48.32617279	176.7441188	143.2437851	-1.860784934	0.519681063	-3.580628708	0.000342768	0.013457066	FALSE	TRUE
TNFRSF11B	16.88671783	30.31301904	26.81050568	-0.78502345	0.471487366	-1.664993607	0.095914031	0.263763586	FALSE	FALSE
NOTCH1	171.4747868	165.4752054	167.0403136	0.036288737	0.529622581	0.068518108	0.945373206	0.96929077	TRUE	FALSE
CASP9	40.15579102	53.69643867	50.1640958	-0.36889771	0.339349433	-1.087073304	0.277004415	0.497187411	FALSE	FALSE
RAD51C	27.41441541	66.98046316	56.65888549	-1.227803069	0.376326182	-3.262603368	0.001103939	0.024493106	FALSE	TRUE
HLA-DMA	209.978357	246.136475	236.7039225	-0.232485895	0.421064709	-0.552138163	0.580853697	0.7354914	FALSE	FALSE
SFRP1	102.6450082	180.1037664	159.8971338	-0.818875446	0.578711729	-1.414997148	0.157069332	0.359516597	FALSE	FALSE
MAGEA1	15.65467986	54.54533913	44.39994975	-1.789437909	0.570443067	-3.136926388	0.00170729	0.031300314	FALSE	TRUE
ENTPD1	112.6516546	92.12206134	97.4776074	0.305267475	0.376962318	0.809808993	0.418049963	0.622627605	TRUE	FALSE
ROCK1	118.7108675	135.7255896	131.2869664	-0.206849022	0.465325352	-0.44452558	0.656662639	0.790283686	FALSE	FALSE
FCGR2A	416.1610667	182.6088735	243.5355326	1.177141214	0.449915955	2.616358015	0.008887332	0.077764153	TRUE	FALSE
NGFR	20.90151184	74.99879807	60.88646253	-1.824817455	0.538604582	-3.388046657	0.000703923	0.021218995	FALSE	TRUE
ALDOC	79.41891095	63.51315468	67.6624824	0.344435974	0.378955349	0.908909124	0.363398097	0.574958939	TRUE	FALSE
CCNE1	49.83098591	68.69737203	63.77570609	-0.465937418	0.402316085	-1.15813768	0.246807855	0.466591816	FALSE	FALSE
ITGAX	218.1515439	93.96854635	126.3641109	1.194840544	0.325549414	3.670227912	0.000242334	0.010976318	TRUE	TRUE
BLM	29.1413914	49.91836185	44.4982826	-0.684882883	0.405859075	-1.687489391	0.091509288	0.258191514	FALSE	FALSE
MLANA	15.46545003	32.53869364	28.084804	-1.048040232	0.59742198	-1.754271298	0.079384031	0.237843207	FALSE	FALSE
FCGR1A	42.91382191	47.27941991	46.14056826	-0.090195475	0.448072033	-0.20129682	0.840466489	0.915166077	FALSE	FALSE
CD47	516.0758163	825.3313671	744.6560061	-0.678253573	0.571140189	-1.187543069	0.235013479	0.454674318	FALSE	FALSE
CSF2	18.09289009	36.97605126	32.05000921	-0.919997572	0.510012643	-1.80387209	0.071251361	0.219454193	FALSE	FALSE
CDH5	68.36337708	57.90833533	60.63573752	0.273923725	0.393716782	0.695737997	0.486592925	0.660805207	TRUE	FALSE
SLC7A5	431.3602327	483.0473061	469.5637218	-0.166282725	0.673473715	-0.246903065	0.804983244	0.895718349	FALSE	FALSE
GIMAP4	152.6199081	103.6651447	116.4359525	0.539664298	0.437286136	1.234121674	0.217157568	0.438874876	TRUE	FALSE
HIF1A	1076.888465	422.3542558	593.1023104	1.345260052	0.656662826	2.04863135	0.040498177	0.158292366	TRUE	FALSE
CDK2	355.4864215	502.4310283	464.0976526	-0.500758985	0.492109847	-1.017575625	0.308879676	0.527355545	FALSE	FALSE
PDCD1	12.43614639	27.0776152	23.25810159	-1.051290552	0.436359922	-2.409228022	0.015986306	0.098280905	FALSE	FALSE
ATF3	195.3159106	90.63836138	117.9455481	1.097960398	0.540739906	2.030477842	0.042307991	0.160993514	TRUE	FALSE
TIE1	47.73936624	58.26065911	55.51597401	-0.246933544	0.32111805	-0.768980581	0.441904839	0.643226325	FALSE	FALSE
CD44	1480.582509	563.7602839	802.931299	1.388525825	0.538346926	2.579239812	0.009901802	0.080782086	TRUE	FALSE
ALDOA	2339.87348	2104.414033	2165.838237	0.15219828	0.588499062	0.258621109	0.795927595	0.889498183	TRUE	FALSE
FAS	34.72541634	58.72681677	52.46558188	-0.695500109	0.324417893	-2.143840164	0.032045696	0.143460383	FALSE	FALSE
MRE11	84.18157163	79.28115824	80.55952695	0.098209053	0.365662139	0.268578675	0.788253925	0.885969605	TRUE	FALSE
IL10	17.08407992	38.81183282	33.14372337	-1.086909738	0.470427604	-2.310471854	0.020862045	0.112334089	FALSE	FALSE
BMP2	65.70425064	53.92767193	56.9998229	0.300262216	0.385244272	0.779407346	0.435739798	0.639318201	TRUE	FALSE
BAX	236.0807511	209.2447497	216.2454458	0.163822841	0.405504707	0.403997385	0.686214642	0.808639261	TRUE	FALSE
EIF5AL1	11.07844895	18.72966671	16.73369686	-0.660891376	0.55517997	-1.190409257	0.233885576	0.453631974	FALSE	FALSE
KIT	22.37717369	22.49953791	22.46761681	0.111128539	0.393464351	0.282436105	0.777609134	0.88052799	TRUE	FALSE
CDK6	146.0134283	164.7133172	159.8350853	-0.185413553	0.458068251	-0.404772766	0.685644549	0.808639261	FALSE	FALSE
SPIB	12.2059225	35.57429316	29.47819647	-1.581907469	0.442427408	-3.575518699	0.000349534	0.013457066	FALSE	TRUE
PFKFB3	97.48338595	81.79185474	85.88529767	0.243127866	0.357920656	0.679278668	0.49696131	0.669596437	TRUE	FALSE
CXCL12	108.7327854	754.9641041	586.382021	-2.791157059	0.747317953	-3.734898977	0.000187791	0.009639915	FALSE	TRUE
CSF3	6.586558961	18.03773352	15.05047059	-1.242273416	0.538588153	-2.30653684	0.021080654	0.112722942	FALSE	FALSE
KIR2DL3	14.65531653	27.0123068	23.78874412	-0.841839358	0.527293655	-1.596528518	0.110370844	0.289066496	FALSE	FALSE
CD40	113.2365704	79.06420309	87.9787337	0.493909409	0.319456502	1.546092835	0.122082149	0.308207393	TRUE	FALSE
IRF1	161.7932659	304.755896	267.4612968	-0.916416756	0.457757938	-2.001968026	0.04528817	0.169983698	FALSE	FALSE
MGMT	124.124953	104.779613	109.8262234	0.238733967	0.319944576	0.746172884	0.455562986	0.646010128	TRUE	FALSE
GLUD1	704.7119247	1144.999416	1030.141809	-0.700757177	0.543948751	-1.28827794	0.197649229	0.412438771	FALSE	FALSE
IFI35	133.0241747	212.7273542	191.9352204	-0.678756927	0.449462749	-1.510151683	0.131004724	0.321583769	FALSE	FALSE
PF4	7.594988556	27.19258734	22.08017026	-1.848801641	0.611257919	-3.024585179	0.002489744	0.036552048	FALSE	TRUE
GPSM3	110.4607285	101.1886533	103.6074555	0.11856003	0.328647351	0.360751516	0.71828521	0.836731637	TRUE	FALSE
SLC2A1	89.17844304	68.67055307	74.02043741	0.377005785	0.478594771	0.78773486	0.430851811	0.636767551	TRUE	FALSE
IL2	11.89076376	26.76013412	22.88116794	-1.116652815	0.59244547	-1.884819567	0.059454202	0.198180674	FALSE	FALSE
SNAI1	53.0981348	152.0351689	126.2255078	-1.496861724	0.512219311	-2.92230631	0.003474497	0.041802536	FALSE	TRUE
CTNNB1	1056.951989	790.9866363	860.3689022	0.415352918	0.546639279	0.759829989	0.447356214	0.644817644	TRUE	FALSE
NOTCH2	279.694234	238.2517759	249.062852	0.22188957	0.424681826	0.522484262	0.601333202	0.751666502	TRUE	FALSE
NFKB2	218.929819	253.4355767	244.4340747	-0.217695074	0.365137043	-0.596201011	0.55104095	0.715675901	FALSE	FALSE
IL33	53.70235502	108.1401194	93.93896348	-1.016334771	0.581063416	-1.749094407	0.080274702	0.239579536	FALSE	FALSE
TREM2	86.2022477	97.60398698	94.62962021	-0.145657454	0.359832706	-0.404792148	0.685630301	0.808639261	FALSE	FALSE
LAMC2	2059.928591	726.3217624	1074.219196	1.502743414	0.723089851	2.078225011	0.03768864	0.154363045	TRUE	FALSE
AQP9	69.36922716	38.85299073	46.81374806	0.92819778	0.463410605	2.002970518	0.045180453	0.169983698	TRUE	FALSE
PRKCA	65.43490903	60.04936103	61.45428659	0.131378964	0.388797329	0.337911179	0.735430123	0.847726339	TRUE	FALSE
TSLP	18.09379367	36.79754705	31.91830704	-1.014246177	0.435255433	-2.330232091	0.019793888	0.110444156	FALSE	FALSE
HLA-DOB	12.61327226	34.7490789	28.97452064	-1.32552982	0.43988924	-3.013326308	0.002584009	0.036552048	FALSE	TRUE
ANGPTL4	237.9800352	198.1029975	149.8521362	0.996029561	0.489460335	2.034954603	0.041855441	0.160341739	TRUE	FALSE
TNFRSF25	119.0210757	181.2949207	165.0495698	-0.612259154	0.442845206	-1.382557935	0.166800455	0.371203324	FALSE	FALSE
MS4A4A	276.5003191	130.0877746	168.2823514	1.075033355	0.566073766	1.89910471	0.05755071	0.195216065	TRUE	FALSE
CLEC5A	50.76111922	31.44085143	36.48092129	0.8107441	0.362083588	2.239107562	0.025148918	0.122561184	TRUE	FALSE
ITGAM	27.17441257	25.75809982	26.12757271	0.200965566	0.365865726	0.549287763	0.582807984	0.7354914	TRUE	FALSE
MMP9	567.9698541	561.3955351	563.1105748	0.016077523	0.696146674	0.023095022	0.981574476	0.99318311	TRUE	FALSE
CD7	18.86646532	55.56446699	45.99107525	-1.513724777	0.37955956	-3.988108686	6.66E-05	0.005698184	FALSE	TRUE
VHL	58.91091957	124.9018053	107.6867916	-1.078685505	0.359153678	-3.003409325	0.002669731	0.0367088	FALSE	TRUE
OLFML2B	119.8293618	83.57216666	93.03056538	0.530921199	0.37841455	1.403014759	0.160612438	0.364283658	TRUE	FALSE
IL6	219.5230677	79.98618956	52.19665925	-0.020198591	0.370720761	-0.05448465	0.956549038	0.974262909	FALSE	FALSE
TNFRSF1A	505.694823	260.0944855	324.1641388	0.946653774	0.399290972	2.370836913	0.01774786	0.103529185	TRUE	FALSE
DKK1	15.73244158	32.8459649	28.38156751	-0.987497276	0.504256584	-1.958323022	0.050192121	0.178925617	FALSE	FALSE
FANCA	54.05319774	80.04436179	73.26405813	-0.571658596	0.428361399	-1.334524066	0.182032165	0.393353427	FALSE	FALSE
TNF	41.94803434	68.52394259	61.59109696	-0.707297721	0.427638331	-1.653962404	0.098135152	0.266070658	FALSE	FALSE
LTB	50.14138708	305.7092024	239.0393375	-2.618288377	0.578553189	-4.525579373	6.02E-06	0.001571002	FALSE	TRUE
PPARGC1B	33.36440029	64.68005089	56.51075073	-0.930127247	0.356387231	-2.609878149	0.009057448	0.077776998	FALSE	FALSE
RPS6KB1	63.99223853	80.70062183	76.34191314	-0.324511624	0.354395043	-0.91567766	0.359835986	0.573919407	FALSE	FALSE
CD38	15.9285362	33.23616228	28.72112939	-0.996329174	0.444621464	-2.240848127	0.025035914	0.122561184	FALSE	FALSE
DTX3L	239.3812123	190.3242389	203.1217102	0.317381831	0.403658716	0.786262797	0.431713543	0.636818828	TRUE	FALSE
TMEM173	248.0219729	170.4112113	190.6574969	0.527994716	0.382939072	1.378795622	0.167957777	0.372701695	TRUE	FALSE
NEIL1	21.38679545	55.85975496	46.866809	-1.352681635	0.435611552	-3.105247391	0.001901199	0.031824424	FALSE	TRUE
HELLS	83.96190466	98.5092687	94.71430416	-0.23697456	0.397058107	-0.596825895	0.550623627	0.715675901	FALSE	FALSE
TGFBR1	528.806807	224.2050385	303.6663694	1.227102129	0.521722186	2.352022134	0.018671664	0.105583397	TRUE	FALSE
MB21D1	97.41742426	102.0676922	100.8545788	-0.08124159	0.367452021	-0.221094416	0.825018918	0.910640051	FALSE	FALSE
CCR2	24.2647332	38.16827435	34.54126362	-0.563425052	0.462293801	-1.218759695	0.222935413	0.442423372	FALSE	FALSE
MSH2	81.93794119	80.41809388	63.48276852	0.518383973	0.333257254	1.555506944	0.119825382	0.304506747	TRUE	FALSE
RAD51	32.79708769	44.45770576	41.41580539	-0.406826471	0.437527772	-0.929830051	0.352459084	0.566583497	FALSE	FALSE
TNFRSF18	18.24415727	91.37847105	72.29995441	-2.327564605	0.555525901	-4.189839933	2.79E-05	0.002686831	FALSE	TRUE
FCGR3A/B	193.4252688	138.4947077	114.4288811	1.145830016	0.476032458	2.40704178	0.01608233	0.098280905	TRUE	FALSE
STAT1	500.3311147	481.164964	486.1648294	0.051122824	0.537026659	0.095196063	0.924159097	0.960327267	TRUE	FALSE
CTSS	457.7249599	192.2303665	261.4898257	1.238386872	0.532098636	2.327363365	0.019945934	0.110491864	TRUE	FALSE
PDK1	148.8048131	105.3394745	116.6782585	0.47976138	0.533352107	0.899520924	0.368375256	0.577223403	TRUE	FALSE
ITGAV	876.6679197	380.00058	509.5659729	1.199860059	0.509718238	2.35396729	0.018574245	0.105583397	TRUE	FALSE
ANGPT1	29.20629583	44.10408085	40.21770215	-0.578287399	0.454767931	-1.271609891	0.203511761	0.42002173	FALSE	FALSE
BCL6B	27.30765948	32.14280898	30.88146563	-0.126921058	0.36973165	-0.343278856	0.731388686	0.844826058	FALSE	FALSE
CDH2	25.09430022	63.00547554	53.11560372	-1.289089052	0.501634895	-2.569775479	0.010176445	0.080782086	FALSE	FALSE
CSF3R	82.17296652	52.34550209	60.12657976	0.642863246	0.383304501	1.6771607	0.093511062	0.260432391	TRUE	FALSE
RELB	92.84450367	70.17034827	76.08534533	0.366349527	0.33842292	1.082519847	0.279021601	0.499643333	TRUE	FALSE
CXCL16	84.03055235	76.47516169	78.44613317	0.127756831	0.367026005	0.34808659	0.727775155	0.843956129	TRUE	FALSE
IL6R	86.74975602	130.7982266	119.3073212	-0.599334763	0.331990642	-1.805276073	0.071031492	0.219454193	FALSE	FALSE
PDGFA	91.80712679	101.300646	98.82407576	-0.12889189	0.411577757	-0.313165345	0.754155046	0.862851984	FALSE	FALSE
PIK3R1	162.252648	137.1383089	143.6898756	0.227361366	0.344969575	0.659076576	0.509846597	0.681565763	TRUE	FALSE
HK1	313.4429725	240.6715012	259.6553633	0.370452633	0.412689557	0.897654488	0.36936978	0.577223403	TRUE	FALSE
AXL	157.4397083	460.7419467	381.6196236	-1.547059657	0.633419413	-2.442393817	0.014590221	0.096648217	FALSE	FALSE
HK2	219.5561921	107.6926981	136.8744791	1.009427171	0.542611679	1.860312281	0.062841357	0.204921492	TRUE	FALSE
PDGFRB	536.7694124	877.2241124	788.4098428	-0.708292635	0.67993079	-1.041712841	0.297544834	0.518347334	FALSE	FALSE
FADD	110.7123614	136.5968538	129.8443775	-0.304944675	0.321818123	-0.947568373	0.343349233	0.561314033	FALSE	FALSE
CD74	5546.645946	6638.185401	6353.435978	-0.259318462	0.652685635	-0.397309897	0.69113895	0.811245414	FALSE	FALSE
RIPK2	85.02645661	58.88261937	65.70275083	0.501398005	0.337516809	1.485549732	0.13739826	0.328277626	TRUE	FALSE
CD45RB	28.98079984	57.86184803	50.32766154	-0.911885324	0.370571751	-2.460752398	0.013864601	0.095319134	FALSE	FALSE
BAD	183.2169467	273.9164344	250.2556985	-0.582198573	0.476660331	-1.221411844	0.221930125	0.441953082	FALSE	FALSE
PKM	2465.362042	1373.073186	1658.018105	0.842847093	0.579102551	1.455436679	0.145548408	0.341485448	TRUE	FALSE
KLRB1	16.65357955	40.73085218	34.44982454	-1.212581018	0.400332597	-3.028934013	0.002454183	0.036552048	FALSE	TRUE
ADORA2A	25.3730754	36.28105834	33.43549758	-0.455156918	0.344713389	-1.320392339	0.18670406	0.39933924	FALSE	FALSE
IFIT1	141.9782997	160.9679746	156.0141463	-0.189307639	0.552384814	-0.342709709	0.731816858	0.844826058	FALSE	FALSE
UBE2T	48.38048334	77.36039358	69.800417	-0.677147719	0.445963543	-1.518392544	0.12891547	0.320209394	FALSE	FALSE
RPL23	5724.9699	7076.862049	6724.194532	-0.305903716	0.690574506	-0.442969895	0.65778751	0.790283686	FALSE	FALSE
ARG2	42.43780686	30.26531857	33.4407503	0.540069535	0.442354182	1.220898452	0.222124471	0.441953082	TRUE	FALSE
TGFBR2	117.9988361	82.71675964	91.92077958	0.493369714	0.409335423	1.205294453	0.22808965	0.448280165	TRUE	FALSE
CRABP2	505.5475924	642.8382889	607.0233246	-0.348848531	0.736124375	-0.473898899	0.635572004	0.774351967	FALSE	FALSE
BLK	6.75975548	36.64411922	28.84819824	-2.447158984	0.577007379	-4.241122512	2.22E-05	0.002578755	FALSE	TRUE
CCL14	67.25558039	67.59919549	57.77674303	-1.186685784	0.575332979	-2.062606919	0.03914999	0.154647034	FALSE	FALSE
CCNB1	176.5691158	152.589365	158.8449522	0.192720494	0.466589915	0.413040419	0.679577001	0.808639261	TRUE	FALSE
STAT2	414.6912469	283.620623	317.8129596	0.53790128	0.434104421	1.239105742	0.215306341	0.436278638	TRUE	FALSE
IKBKB	57.40245416	159.3699702	132.7697486	-1.465916471	0.443636671	-3.304317626	0.000952079	0.022215176	FALSE	TRUE
ZEB2	278.6060039	167.3658089	196.3849902	0.721372907	0.455699595	1.583000984	0.11342124	0.292088143	TRUE	FALSE
LRRC32	117.5907587	84.34140302	93.01514798	0.463390732	0.449635839	1.030591184	0.302732572	0.521485638	TRUE	FALSE
IL22RA1	41.4928273	67.75198111	60.90176707	-0.660776612	0.455235587	-1.451504738	0.146639364	0.342158516	FALSE	FALSE
ELOB	37.37301393	39.99430817	39.31049228	-0.049881706	0.314730599	-0.158490168	0.874070567	0.937980022	FALSE	FALSE
ITGA1	93.60006862	53.25761179	63.78173096	0.781584828	0.423951403	1.843571743	0.065245577	0.207599564	TRUE	FALSE
IL24	34.82600969	20.15611189	23.98304175	0.892420593	0.56500503	1.579491413	0.114223385	0.293173354	TRUE	FALSE
PVRIG	18.66281211	48.97935854	41.07069425	-1.362925052	0.361853785	-3.766507657	0.000165547	0.009105085	FALSE	TRUE
RB1	173.7283521	101.805061	120.5676587	0.738890972	0.372081551	1.985830714	0.047052124	0.173349931	TRUE	FALSE
SRP54	54.88961432	48.77389668	50.36930128	0.130352895	0.319605123	0.407856089	0.683379332	0.808639261	TRUE	FALSE
ICAM3	48.54746579	59.61502064	56.72783242	-0.299165318	0.296361252	-1.009461649	0.312753285	0.531611545	FALSE	FALSE
CCR5	32.45684397	42.58999282	39.94656268	-0.324826996	0.349282154	-0.929984519	0.3523791	0.566583497	FALSE	FALSE
CTLA4	24.61488958	60.19697713	50.91469342	-1.257095852	0.391893288	-3.207750399	0.001337775	0.028613531	FALSE	TRUE
GLS	342.1340836	388.6527607	327.442145	-1.333252479	0.515010532	-2.588786821	0.00963147	0.079744429	FALSE	FALSE
ITGAE	80.77070209	66.55077028	70.26031771	0.242429259	0.347853978	0.696928236	0.485847706	0.660805207	TRUE	FALSE
MET	165.7568976	92.56136387	111.6558509	0.823522884	0.497001296	1.656983374	0.097522836	0.266070658	TRUE	FALSE
WNT3A	8.663834277	19.82132701	16.91067673	-1.068033379	0.436354074	-2.447630131	0.014379919	0.096648217	FALSE	FALSE
TYMP	794.9287145	623.5183086	668.2340667	0.345927386	0.545778762	0.633823464	0.526196038	0.696170016	TRUE	FALSE
IFI16	517.275837	251.8689093	321.1054991	1.029829103	0.626185426	1.64460727	0.100050827	0.268429047	TRUE	FALSE
PVR	73.98966827	130.1303965	115.4849892	-0.823069126	0.390753787	-2.106362507	0.035172875	0.149630465	FALSE	FALSE
P4HA2	123.4593361	50.78462998	69.74324897	1.246693848	0.477913201	2.608619819	0.009090818	0.077776998	TRUE	FALSE
BRIP1	56.56535402	68.91711638	65.6949175	-0.272791744	0.363868906	-0.749697871	0.45343669	0.64541913	FALSE	FALSE
ESR1	19.45440695	22.19204309	21.47787714	-0.079882533	0.531245912	-0.150368278	0.880474067	0.941618099	FALSE	FALSE
DAB2	180.8388269	105.7120134	125.3103126	0.760983272	0.415336602	1.832208545	0.066920356	0.20898474	TRUE	FALSE
DUSP1	1035.840128	441.1614062	432.7937116	-0.11375042	0.653051964	-0.1741828	0.861721802	0.931918241	FALSE	FALSE
CD8B	20.63146258	28.06409108	26.12514452	-0.46901307	0.477673303	-0.981869966	0.326163914	0.542432427	FALSE	FALSE
ACVR1C	22.90080988	40.24523273	35.72060068	-0.826990415	0.490118845	-1.687326294	0.091540628	0.258191514	FALSE	FALSE
IL15	33.38628189	40.06748327	38.32456117	-0.250847012	0.37099437	-0.676147761	0.498946836	0.670487022	FALSE	FALSE
KIR3DL1	12.96172678	18.65954186	17.17315532	-0.448363796	0.526010092	-0.8523863	0.393999722	0.600752051	FALSE	FALSE
CDH1	235.7867527	149.6152375	172.0947632	0.646335628	0.565577102	1.142789596	0.25312596	0.471745186	TRUE	FALSE
HES1	161.6389915	173.0958551	170.1071081	-0.112390717	0.451561802	-0.248893321	0.803443302	0.895298614	FALSE	FALSE
IHH	10.61749568	28.85931736	24.10058127	-1.420351511	0.577134167	-2.461042149	0.013853409	0.095319134	FALSE	FALSE
CCL19	67.49559634	193.2970158	160.4792542	-1.51705712	0.690907979	-2.195744103	0.028110265	0.134440396	FALSE	FALSE
C2	51.97826067	67.80658021	63.67745337	-0.372547547	0.425498232	-0.87555604	0.381271433	0.590702219	FALSE	FALSE
TLR7	22.74278831	39.09194678	34.82694891	-0.720145697	0.416150908	-1.730491711	0.083542461	0.243844	FALSE	FALSE
IL2RA	62.1940396	48.99571114	52.43875335	0.321976622	0.425703594	0.75633992	0.449445419	0.644817644	TRUE	FALSE
PRKAA2	9.893660994	28.33553095	23.52460835	-1.407011517	0.514868713	-2.732757849	0.006280649	0.064481329	FALSE	FALSE
COL11A2	11.98815142	44.90522918	36.31816541	-1.914300627	0.567699244	-3.372033073	0.000746155	0.021218995	FALSE	TRUE
TNFRSF10D	30.75770234	52.96891347	47.17468448	-0.765328279	0.394493967	-1.940025309	0.052376614	0.182488656	FALSE	FALSE
SIGLEC8	5.023453442	16.64699876	13.61476955	-1.568164089	0.562196512	-2.789352218	0.005281359	0.056481204	FALSE	FALSE
PC	84.22907377	58.83943773	65.46282105	0.501312099	0.321091177	1.561276469	0.118458533	0.302030035	TRUE	FALSE
IL17A	7.55430397	14.88328005	12.97137325	-0.913229369	0.604938235	-1.509624151	0.131139355	0.321583769	FALSE	FALSE
GLI1	32.62486487	22.2945531	19.11553273	-1.020594117	0.526009548	-1.94025778	0.05234837	0.182488656	FALSE	FALSE
GNG4	19.34950106	22.74035978	21.85578794	-0.144316858	0.514539922	-0.280477476	0.779111204	0.880933373	FALSE	FALSE
LDHB	330.9978985	315.7147075	319.7016269	0.062741209	0.634559274	0.098873677	0.921238569	0.958586079	TRUE	FALSE
DTX4	34.70418618	60.39572715	53.69358603	-0.763500907	0.463743622	-1.646385782	0.099684358	0.268380965	FALSE	FALSE
CD3G	8.928935048	31.74736663	25.79473231	-1.674764904	0.395992181	-4.229287811	2.34E-05	0.002578755	FALSE	TRUE
S100A8	4002.856942	4034.795273	2209.738581	-1.137032335	0.914446184	-1.24341088	0.213716463	0.43534835	FALSE	FALSE
ZC3H12A	53.69651991	59.78344012	58.19554789	-0.175219518	0.332862135	-0.526402673	0.598608459	0.750697904	FALSE	FALSE
IER3	1020.838897	635.0258447	735.6727279	0.684408611	0.681185415	1.004731746	0.315026037	0.533120986	TRUE	FALSE
CD4	85.11791117	67.71104091	72.25196359	0.289714489	0.396696652	0.730317455	0.465196161	0.649763841	TRUE	FALSE
S100A12	101.8611847	93.48799709	55.86520486	-1.24049352	0.594141354	-2.087876077	0.036809015	0.153840308	FALSE	FALSE
CD6	17.15819355	31.09345926	27.45817255	-0.861451741	0.316240371	-2.724041012	0.00644885	0.065337031	FALSE	FALSE
CD163	244.1185174	184.9558089	200.3895589	0.391241904	0.688733745	0.568059728	0.569994412	0.730275702	TRUE	FALSE
DUSP2	21.7655465	38.88332573	34.4178181	-0.879164455	0.338537777	-2.596946379	0.009405661	0.07872129	FALSE	FALSE
HERC6	59.34915788	80.71328364	75.14003344	-0.450723498	0.354842281	-1.270207984	0.204010555	0.42002173	FALSE	FALSE
MRC1	131.4460114	50.58456041	71.67885197	1.351184011	0.553648868	2.440507132	0.014666656	0.096648217	TRUE	FALSE
DLL4	31.9937854	49.19493466	44.70767833	-0.510942807	0.365869232	-1.396517561	0.162558696	0.365969034	FALSE	FALSE
SAMSN1	58.00289411	40.09954892	44.76998679	0.495981035	0.366389067	1.353700424	0.175831973	0.38683034	TRUE	FALSE
CD28	16.33530046	32.57528465	28.33876704	-0.986304683	0.360296111	-2.737483563	0.006191121	0.064421128	FALSE	FALSE
TAP2	124.7119496	280.1690542	239.6150269	-1.172631161	0.482821507	-2.428705315	0.015152843	0.096713757	FALSE	FALSE
ICOS	14.17310027	18.76002008	17.56343231	-0.346694908	0.412625398	-0.840217084	0.400786681	0.606298123	FALSE	FALSE
TNFSF12	143.7323276	142.5032098	142.8238492	0.006158923	0.398548992	0.015453366	0.987670489	0.995427063	TRUE	FALSE
IFITM2	667.4055963	321.0365186	411.3936693	1.050313502	0.649607958	1.616842111	0.105912367	0.280249218	TRUE	FALSE
DNMT1	275.6955545	763.7098974	636.4018079	-1.468379186	0.587338367	-2.500056644	0.012417345	0.090201469	FALSE	FALSE
TNFSF8	17.66475145	29.50056946	26.41296476	-0.619483183	0.433419246	-1.429293203	0.152919979	0.351487713	FALSE	FALSE
TGFB2	57.82651444	33.44612884	39.80622943	0.887819472	0.360676977	2.461536304	0.01383434	0.095319134	TRUE	FALSE
TMEM140	36.9995519	56.65537564	51.52776945	-0.568416581	0.318212013	-1.786282598	0.074053513	0.224738049	FALSE	FALSE
COL11A1	275.3577786	90.78581535	138.9350231	1.590912415	0.556095807	2.860860299	0.004224932	0.048555186	TRUE	TRUE
GIMAP6	49.59692695	46.72988794	47.47781116	0.079651594	0.37405555	0.212940549	0.831373334	0.910640051	TRUE	FALSE
IRF4	64.04506194	103.4842044	93.19573249	-0.685601014	0.502605571	-1.364093543	0.172538127	0.381765396	FALSE	FALSE
BNIP3	161.2066671	460.3133758	382.2855388	-1.509385737	0.558744784	-2.701386716	0.0069051	0.06816573	FALSE	FALSE
FPR3	159.6189895	78.4820823	99.64823199	1.014299378	0.401903721	2.523737215	0.011611469	0.085969531	TRUE	FALSE
HLA-C	1105.893426	2244.257403	1947.292887	-1.021489299	0.49933563	-2.045696795	0.040786211	0.158613044	FALSE	FALSE
VEGFC	133.3468476	63.46626487	81.6959821	1.058770864	0.415134895	2.550426082	0.010759134	0.082845329	TRUE	FALSE
SIGLEC1	106.229882	83.0065109	89.06478162	0.335643718	0.477803299	0.702472584	0.482384494	0.658574575	TRUE	FALSE
BID	57.81087684	37.87244012	43.07377144	0.628396606	0.277933073	2.260963765	0.023761501	0.120370762	TRUE	FALSE
MAPK10	6.598764818	18.26419745	15.22104111	-1.310777175	0.49531693	-2.646340345	0.00813679	0.073709749	FALSE	FALSE
FCN1	35.27551687	27.44539684	29.48803685	0.422880847	0.444468263	0.951430918	0.341385672	0.559291419	TRUE	FALSE
H2AFX	48.79425693	54.31956904	52.87818327	-0.181687319	0.37885319	-0.479571834	0.631531879	0.774330488	FALSE	FALSE
CBLC	27.02065604	33.86620852	32.08041222	-0.29536261	0.537384769	-0.549629665	0.582573408	0.7354914	FALSE	FALSE
CASP3	126.1136602	64.45559802	80.54030989	0.933096453	0.412096796	2.264265247	0.023557806	0.120370762	TRUE	FALSE
PIAS4	86.91406998	68.69453185	73.44745484	0.311253006	0.318054291	0.978615965	0.327769768	0.543928279	TRUE	FALSE
HLA-DRA	1278.980564	743.7126587	883.3477643	0.779679189	0.709618888	1.098729476	0.271886081	0.491437283	TRUE	FALSE
ULBP2	67.40254884	53.02739938	56.77743837	0.370480568	0.481571397	0.769315975	0.441705756	0.643226325	TRUE	FALSE
CASP1	125.1329541	127.949625	127.2148413	-0.052604073	0.426849	-0.123238132	0.901918531	0.947445114	FALSE	FALSE
MS4A2	14.86012394	26.33438081	23.34109641	-0.725847421	0.382981863	-1.89525273	0.058058927	0.196076202	FALSE	FALSE
HSD11B1	25.44875672	52.46391818	45.41648476	-1.034425207	0.485847681	-2.129114221	0.033244811	0.144811629	FALSE	FALSE
GAS1	144.2779723	208.1183022	191.4643031	-0.533530937	0.552728629	-0.96526742	0.334410886	0.551404715	FALSE	FALSE
FUT4	48.88653494	61.200052	57.98783016	-0.305526623	0.340330807	-0.897734254	0.369327243	0.577223403	FALSE	FALSE
CSF1	163.9568478	102.8222948	118.7704391	0.671759614	0.422220684	1.591015408	0.111606108	0.289349169	TRUE	FALSE
FAM30A	26.63035875	30.32346196	29.36004373	-0.093442503	0.502655303	-0.185897777	0.852524926	0.924569286	FALSE	FALSE
ITPK1	104.8248285	94.62811982	97.28813077	0.12410326	0.401373901	0.309196137	0.757172332	0.863737327	TRUE	FALSE
BCAT1	86.02834594	58.94913405	66.01327628	0.563839911	0.379846769	1.484387801	0.137706069	0.328277626	TRUE	FALSE
CD80	37.1631979	52.29152806	48.34500715	-0.435803321	0.345259624	-1.262248148	0.206859509	0.424751524	FALSE	FALSE
C1QB	735.5999903	365.2300489	461.8482945	1.005420789	0.67517345	1.489129629	0.136453237	0.328277626	TRUE	FALSE
RELN	10.66829052	35.17152057	28.7793736	-1.60129727	0.545850761	-2.933580724	0.003350765	0.041652549	FALSE	TRUE
ICAM5	38.9718611	119.664082	44.8757336	-2.046814282	0.60114535	-3.404857547	0.000661986	0.021218995	FALSE	TRUE
MAML2	42.69333028	27.64544393	31.5709795	0.588298878	0.34010942	1.729734148	0.083677785	0.243844	TRUE	FALSE
OLR1	40.52424435	26.42874349	30.10583067	0.678401882	0.453209693	1.496882993	0.134423706	0.326518151	TRUE	FALSE
NFKBIE	34.40589684	33.23067036	33.53725118	0.123500817	0.278887127	0.442834413	0.65788551	0.790283686	TRUE	FALSE
WNT11	8.499594652	22.36682409	18.74928598	-1.264695866	0.441976532	-2.861454791	0.004217016	0.048555186	FALSE	TRUE
LILRA3	18.67647127	31.29730323	28.00491228	-0.648402288	0.563696138	-1.150269169	0.250033025	0.467294732	FALSE	FALSE
TNFSF13B	25.90075996	26.79818696	26.56407557	-0.038709948	0.334233419	-0.115817109	0.907797491	0.950013074	FALSE	FALSE
TDO2	119.1660721	104.6020808	108.4013829	0.176455729	0.5679411	0.310693713	0.756033477	0.863717771	TRUE	FALSE
MAP3K5	86.76014616	73.28177696	76.79787328	0.221117528	0.392987807	0.562657476	0.573668146	0.732544731	TRUE	FALSE
HLA-F	260.9665715	1613.800195	1260.887076	-2.62799229	0.607263034	-4.327601291	1.51E-05	0.00249402	FALSE	TRUE
CD3E	20.44078279	44.27277237	38.05573161	-1.045479407	0.350057333	-2.986594791	0.002821034	0.0381087	FALSE	TRUE
RRM2	202.8038856	216.8663631	213.1978907	-0.103922042	0.433048916	-0.239977606	0.810347617	0.897795201	FALSE	FALSE
C7	14.89480829	82.87217957	20.61312502	-0.558813987	0.490785168	-1.138612214	0.254864932	0.471745186	FALSE	FALSE
TNFRSF14	105.414266	70.71398043	79.76622884	0.550311296	0.355408582	1.548390565	0.121528291	0.30781837	TRUE	FALSE
FCGRT	364.3609426	251.4224171	280.8846412	0.524156577	0.492381008	1.064534514	0.287086628	0.507010788	TRUE	FALSE
WNT2	17.98060576	27.15171885	24.75925457	-0.480980397	0.401711221	-1.197328758	0.23117844	0.451795428	FALSE	FALSE
MICB	37.57942002	38.01686281	37.9027473	-0.013017135	0.353880134	-0.036784023	0.970657213	0.984724709	FALSE	FALSE
HMGA1	232.4136898	317.2881607	295.1469944	-0.454932708	0.61363576	-0.741372549	0.458467584	0.646576384	FALSE	FALSE
IL21R	11.73931735	25.02874641	21.56193883	-0.989547197	0.352968967	-2.803496316	0.005055181	0.054823794	FALSE	FALSE
CD300A	55.6297147	32.85672757	38.79750682	0.769725606	0.389190936	1.977758307	0.047955979	0.17336199	TRUE	FALSE
TWIST1	43.4775105	94.59158464	81.25747834	-1.091958606	0.554523655	-1.969183094	0.048932069	0.176063988	FALSE	FALSE
IL1RN	150.6026655	84.03678295	101.4017958	0.828340603	0.744465779	1.112664445	0.265852571	0.483939668	TRUE	FALSE
CXCL1	286.7274047	198.4414037	221.4725344	0.526776423	0.676123223	0.779113045	0.435913127	0.639318201	TRUE	FALSE
SFXN1	103.1643642	80.50083555	86.41306042	0.325289967	0.405196124	0.802796342	0.422092457	0.627434733	TRUE	FALSE
GNLY	46.06866265	87.69939834	76.83920642	-0.945122761	0.506697266	-1.865261219	0.062144798	0.204493567	FALSE	FALSE
NID2	165.0280488	213.6476932	200.9643077	-0.373662271	0.515986418	-0.72417075	0.468960914	0.649763841	FALSE	FALSE
NECTIN1	463.270419	475.4725505	472.2893858	-0.040909086	0.679015605	-0.060247637	0.951958406	0.9724862	FALSE	FALSE
SERPINA1	112.5019425	40.12549843	59.00630993	1.465064066	0.458192761	3.197484096	0.001386321	0.028850455	TRUE	TRUE
PDGFB	31.94912041	35.60894124	34.65420537	-0.187192796	0.32248242	-0.58047442	0.561594732	0.721122539	FALSE	FALSE
HLA-B	8369.877755	11839.6578	10934.49779	-0.500416951	0.652898991	-0.766453858	0.443406297	0.644194054	FALSE	FALSE
VCAM1	72.52103785	58.39614332	62.08089841	0.298701327	0.410629162	0.727423562	0.466966525	0.649763841	TRUE	FALSE
HLA-DPB1	565.7853694	418.9964595	457.2892186	0.428900834	0.607646269	0.705839657	0.480287857	0.658045641	TRUE	FALSE
HLA-DOA	19.32564125	48.49126269	40.8828397	-1.221736403	0.474990344	-2.572128922	0.010107525	0.080782086	FALSE	FALSE
GBP2	125.4503699	180.8040699	166.3639742	-0.534399283	0.441373855	-1.210763341	0.225986119	0.446177722	FALSE	FALSE
ATM	125.8319231	88.06511623	97.91732673	0.487207539	0.457184861	1.065668576	0.286573488	0.507010788	TRUE	FALSE
PSMB8	218.0497813	250.8135142	242.2664534	-0.213024603	0.464070618	-0.459034886	0.646209114	0.784828104	FALSE	FALSE
MLH1	95.18945075	128.37797	119.7200954	-0.437217176	0.33227547	-1.315827424	0.188231972	0.400382925	FALSE	FALSE
PLA1A	13.50617109	29.05168031	24.99633008	-1.00125147	0.477251976	-2.097951441	0.035909435	0.151924533	FALSE	FALSE
NT5E	146.4719043	91.37932627	105.7513032	0.651999323	0.379282706	1.719032564	0.085608443	0.247813913	TRUE	FALSE
PALMD	166.6178082	180.2141464	176.6672756	-0.118022971	0.4418772	-0.267094503	0.7893964	0.885969605	FALSE	FALSE
UBA7	85.50662272	185.8607307	159.6813981	-1.114484901	0.460212059	-2.421676876	0.015449081	0.096713757	FALSE	FALSE
PIK3CD	91.01379176	152.225236	136.2570331	-0.736947457	0.440091793	-1.674531242	0.09402624	0.260432391	FALSE	FALSE
NOD2	60.67489368	72.45050949	69.37860972	-0.265896759	0.423890588	-0.627276866	0.530477765	0.697079156	FALSE	FALSE
CEACAM3	13.04309816	29.05538341	24.87826552	-1.07698024	0.435476007	-2.473110395	0.013394276	0.094620115	FALSE	FALSE
RIPK3	27.11692319	38.63795282	35.63246683	-0.417331733	0.362038951	-1.152726057	0.249022843	0.466591816	FALSE	FALSE
IL1R2	80.82411011	52.01395843	59.52965017	0.663072686	0.455339409	1.456216337	0.145332825	0.341485448	TRUE	FALSE
JAK1	239.7952969	186.3667746	200.30465	0.347304335	0.405430081	0.856631886	0.391648358	0.599541224	TRUE	FALSE
ENO1	2305.089888	1833.621205	1956.613035	0.329387864	0.595363471	0.553255079	0.580088756	0.7354914	TRUE	FALSE
LILRA1	17.62440684	22.99330222	21.59272081	-0.299199033	0.411240619	-0.727552238	0.466887727	0.649763841	FALSE	FALSE
BBS1	52.45741609	52.58390944	52.55091117	0.02602963	0.333734564	0.077995007	0.937832025	0.966024981	TRUE	FALSE
MYD88	294.7277717	347.7189206	333.8951426	-0.244338382	0.492999153	-0.49561623	0.6201652	0.765267955	FALSE	FALSE
CXCR3	13.27405243	19.6464353	17.98407455	-0.586197297	0.400337952	-1.464256121	0.143123981	0.339093741	FALSE	FALSE
CD1C	11.74357197	27.50798467	23.39552919	-1.132012672	0.468519538	-2.416148274	0.015685672	0.097402966	FALSE	FALSE
TLR9	13.05832027	33.62693783	28.26121151	-1.313388098	0.445610258	-2.947391974	0.003204667	0.041652549	FALSE	TRUE
CCL7	19.8401285	25.76003616	24.21571242	-0.235753883	0.453411321	-0.51995588	0.603094327	0.752452154	FALSE	FALSE
CPA3	42.70628211	32.95748272	35.50064778	0.401698819	0.429369223	0.935555687	0.349501999	0.565197435	TRUE	FALSE
SH2D1A	15.66508077	42.72555386	35.66630001	-1.43076482	0.366594465	-3.902854398	9.51E-05	0.006507342	FALSE	TRUE
CCR4	17.52525538	21.74614632	20.64504434	-0.337272641	0.441693613	-0.763589583	0.445111859	0.644817644	FALSE	FALSE
HDAC4	59.52279666	76.75805409	58.48595336	0.024876559	0.316282214	0.078653044	0.937308595	0.966024981	TRUE	FALSE
POLD1	44.44507355	61.06743036	56.73116336	-0.465058835	0.380507797	-1.222205798	0.221629812	0.441953082	FALSE	FALSE
PTPN11	357.7544279	370.4442637	367.1338718	-0.056788885	0.467577891	-0.121453315	0.90333199	0.947637101	FALSE	FALSE
JAK2	108.4374246	138.8033923	130.8818355	-0.371579853	0.347464068	-1.069405117	0.284887163	0.506612275	FALSE	FALSE
WNT10A	39.15135134	74.47402325	65.25941319	-0.957893556	0.451252191	-2.122745497	0.033775184	0.144811629	FALSE	FALSE
ITGB2	380.1108569	172.9775779	227.0123463	1.11694754	0.465998111	2.396892847	0.016534758	0.100250109	TRUE	FALSE
TYMS	74.62528418	213.5699521	177.323517	-1.509898896	0.501353237	-3.011646846	0.002598347	0.036552048	FALSE	TRUE
KAT2B	126.7817713	98.20555567	105.6602206	0.338846615	0.38338531	0.883827852	0.376789149	0.586116454	TRUE	FALSE
ITGA6	1272.946471	435.682623	654.0992789	1.543337325	0.756915956	2.038981096	0.041451914	0.15958987	TRUE	FALSE
TBX21	13.57881075	37.00740317	30.89559645	-1.375314986	0.479830347	-2.866252614	0.004153627	0.048555186	FALSE	TRUE
BRCA1	43.60007727	55.66979367	52.521172	-0.288121878	0.378949516	-0.760317315	0.447064934	0.644817644	FALSE	FALSE
COL17A1	2911.077484	1606.642357	1946.929782	0.856982461	0.804535317	1.065189362	0.286790247	0.507010788	TRUE	FALSE
BIRC3	20.42752522	31.33471384	28.48936029	-0.602149131	0.339171349	-1.77535376	0.075839494	0.228110978	FALSE	FALSE
KRAS	141.8396686	137.2160341	138.4221996	0.03770957	0.458936005	0.082167382	0.934513611	0.966024981	TRUE	FALSE
IL11RA	32.59823523	42.47971346	39.90193653	-0.327045946	0.394509288	-0.828994287	0.40710764	0.613449869	FALSE	FALSE
SIRPA	204.3389457	73.64537025	107.7393464	1.448894669	0.374613488	3.867705552	0.000109864	0.006507342	TRUE	TRUE
CEBPB	813.4354449	1042.189854	982.5147911	-0.357881615	0.492085187	-0.727275734	0.46705706	0.649763841	FALSE	FALSE
VTCN1	22.66567083	30.48649045	28.44627664	-0.287045671	0.447477175	-0.641475559	0.521213755	0.692943378	FALSE	FALSE
SGK1	772.7875146	733.7566814	743.9386379	0.071928756	0.54333007	0.132385009	0.894679771	0.943532944	TRUE	FALSE
NLRC5	82.68530935	134.5021245	120.9846944	-0.717481609	0.412496937	-1.739362269	0.081971061	0.241830332	FALSE	FALSE
CCL8	33.1936966	77.70912238	38.98652486	-0.300373404	0.428764444	-0.700555766	0.483580291	0.659038627	FALSE	FALSE
TRAF1	35.31840105	79.74722965	68.15710045	-1.188708832	0.382107071	-3.110931262	0.001864983	0.031824424	FALSE	TRUE
ADAM12	276.913962	173.7571921	200.6676539	0.662147113	0.549513919	1.204968774	0.228215357	0.448280165	TRUE	FALSE
MMRN2	81.03415069	103.7251186	97.80573568	-0.349809689	0.331666807	-1.054702134	0.291561576	0.510232757	FALSE	FALSE
PTGS2	46.14542562	71.46407542	64.85921026	-0.606949111	0.547004033	-1.109588	0.267176604	0.484061142	FALSE	FALSE
SMAD5	151.3377621	97.49554958	111.5413442	0.612508246	0.551786551	1.110045623	0.266979367	0.484061142	TRUE	FALSE
LCK	25.71389206	42.04770092	37.7867073	-0.713597624	0.3804031	-1.875898552	0.060669212	0.201359021	FALSE	FALSE
ITGB3	37.3038179	31.19590807	32.78927585	0.382767882	0.288313791	1.327608647	0.184307426	0.395311193	TRUE	FALSE
FCGR2B	97.83349439	51.01578988	63.2291041	0.949851267	0.397705526	2.38832806	0.016925226	0.101815813	TRUE	FALSE
NRAS	373.4961398	309.9034727	326.4928641	0.26162443	0.511800429	0.511184467	0.609221894	0.756614288	TRUE	FALSE
IL34	20.23768102	33.53830741	30.06857878	-0.607398336	0.415383658	-1.462258624	0.143670352	0.339344084	FALSE	FALSE
LAMA1	34.4795843	32.75637764	33.20590981	0.170714368	0.475714929	0.358858547	0.719700911	0.837114353	TRUE	FALSE
CLEC4E	12.04896008	27.09619957	23.17083275	-1.112794567	0.52181185	-2.132559017	0.032960918	0.144811629	FALSE	FALSE
IL18R1	22.79276985	35.44385343	32.14357075	-0.547882887	0.34410203	-1.592210565	0.1113374	0.289349169	FALSE	FALSE
MFNG	39.51820534	53.01691007	49.49550884	-0.409670001	0.317412627	-1.290654391	0.196823546	0.411831877	FALSE	FALSE
TTC30A	33.96541857	38.23032025	37.1177372	-0.093942031	0.387307076	-0.242551805	0.80835262	0.896875385	FALSE	FALSE
TNFRSF10C	19.13326821	26.92915477	24.89544523	-0.343316422	0.40496232	-0.847773743	0.396563989	0.603466939	FALSE	FALSE
UBB	2123.173384	1348.479546	1550.57359	0.653560869	0.67709502	0.96524247	0.334423379	0.551404715	TRUE	FALSE
PUM1	265.2821553	155.5427464	184.1704182	0.750253711	0.47251624	1.587783971	0.112335197	0.290262087	TRUE	FALSE
TLK2	108.2873151	88.34895915	93.5502694	0.259812408	0.400201677	0.649203696	0.516206723	0.688872056	TRUE	FALSE
DNAJC14	137.7196475	213.1308866	193.4583895	-0.634325985	0.452375858	-1.402210074	0.160852524	0.364283658	FALSE	FALSE
SF3A1	227.0081055	247.0430374	241.8165334	-0.130421577	0.457509023	-0.285068863	0.775591384	0.879536621	FALSE	FALSE
POLR2A	449.4738663	710.5116684	642.4148505	-0.661095106	0.544858832	-1.213332826	0.225002598	0.445377892	FALSE	FALSE
SDHA	211.8572265	164.1734188	176.612673	0.350997196	0.469089387	0.748252265	0.454308011	0.64541913	TRUE	FALSE
STK11IP	21.70362303	31.024308	28.59282497	-0.459766712	0.374401382	-1.228004846	0.219445149	0.441029449	FALSE	FALSE
NRDE2	56.48421284	37.43607946	42.40515773	0.59818085	0.366042878	1.63418246	0.102220544	0.273297983	TRUE	FALSE
TBP	89.25920078	69.48560521	74.64393448	0.35441756	0.355740414	0.996281406	0.319113435	0.535331907	TRUE	FALSE
OAZ1	921.5491327	510.9194852	618.0402628	0.846691754	0.588394154	1.438987366	0.150154102	0.348248973	TRUE	FALSE
TBC1D10B	73.3869635	76.80612068	75.91416664	-0.078762227	0.348190055	-0.226204699	0.821042216	0.908336934	FALSE	FALSE
GUSB	58.45663903	82.12180487	75.94828335	-0.474534151	0.29440909	-1.611818952	0.107001343	0.281198068	FALSE	FALSE
PSMC4	144.9462556	107.523897	117.2862514	0.416677824	0.392207707	1.062390709	0.28805835	0.507562768	TRUE	FALSE
TFRC	217.0273705	137.211805	158.0332569	0.64543506	0.373224355	1.72934872	0.083746702	0.243844	TRUE	FALSE
ABCF1	128.1090457	125.7977665	126.4007089	0.007517117	0.320074729	0.023485507	0.981262999	0.99318311	TRUE	FALSE
TMUB2	112.6026158	102.2782341	104.9715511	0.126780211	0.311400666	0.407128901	0.683913318	0.808639261	TRUE	FALSE
MRPL19	86.94248035	73.28100729	76.84486983	0.198234918	0.394528349	0.502460518	0.615343619	0.760537057	TRUE	FALSE
G6PD	69.77563203	135.9095248	118.6572049	-0.948774432	0.478484657	-1.98287326	0.047381588	0.17336199	FALSE	FALSE
ERCC3	136.7959678	110.1655965	117.1126499	0.300063874	0.346159899	0.866836034	0.386031856	0.595680419	TRUE	FALSE
